# Supplementary material for: Lipidomic profiling of influenza A virus production in MDCK cells towards targeted clone selection
Source: Sci Rep. 2026 Jan 7;16:882. doi: 10.1038/s41598-025-33499-1 (PMC12783198; doi:10.1038/s41598-025-33499-1)
Supplement: Supplementary file 1 — Supplementary Material 1 [file 41598_2025_33499_MOESM1_ESM.xlsx]

## Sheet: Table S1
Table S1. Lipids of C59 cells including the raw log2 peak area.
Name	Class	m/z	RT (min)	log2 peak area
Cer_ADS d40:0	Cer_ADS	684.614	23.9331	11.0813
Cer_ADS d40:1	Cer_ADS	682.597	24.023	9.64905
Cer_ADS d42:0	Cer_ADS	712.645	25.863	13.1272
Cer_ADS d42:1	Cer_ADS	710.629	25.9529	11.8231
Cer_ADS d44:0	Cer_ADS	740.675	27.6788	5.91284
Cer_AP t42:1	Cer_AP	726.625	23.2735	5.17506
Cer_AS d26:1_14:0	Cer_AS	682.599	22.22	5.10995
Cer_AS d26:1_18:0	Cer_AS	738.661	25.989	10.412
Cer_AS d42:1	Cer_AS	710.63	24.1008	13.7834
Cer_AS d42:2	Cer_AS	708.613	24.199	11.5967
Cer_BDS d44:2	Cer_BDS	736.645	26.0557	6.2103
Cer_NDS d18:0_16:0	Cer_NDS	540.535	19.8746	7.96963
Cer_NP t18:0_16:0	Cer_NP	600.52	18.2723	9.09249
Cer_NS d16:1_20:0	Cer_NS	566.55	21.1205	7.45774
Cer_NS d18:1_14:0	Cer_NS	510.488	17.5374	9.70206
Cer_NS d18:1_16:0	Cer_NS	538.519	19.2493	14.5006
Cer_NS d18:1_20:0	Cer_NS	594.582	23.0843	7.93224
Cer_NS d18:1_22:0	Cer_NS	622.613	25.0889	10.1194
Cer_NS d18:1_24:0	Cer_NS	650.645	27.0231	12.6864
Cer_NS d18:1_24:1	Cer_NS	648.629	25.2492	13.1347
Cer_NS d20:1_24:1	Cer_NS	676.66	27.1325	7.47189
Cholesterol	Chol	369.352	17.3703	10.7581
CL 66:4	CL	1371.93	30.0099	7.43666
CL 68:4	CL	1399.96	31.2755	12.0036
CL 70:4	CL	1427.99	32.441	11.9623
CL 70:7	CL	1421.94	31.2857	10.3143
CL 72:7	CL	1449.98	32.4448	10.3718
DG 16:0_16:0	DG	586.54	22.9778	10.029
DG 16:0_18:1	DG	612.556	23.4076	13.5619
DG 16:1_18:1	DG	610.54	21.8588	12.092
DG 18:1_18:1	DG	638.572	23.8245	14.3272
EtherPC 16:0e_16:1	EtherPC	762.565	19.5342	10.4865
EtherPC 18:0e_18:1	EtherPC	818.627	23.4245	11.3574
EtherPC 18:1e_16:0	EtherPC	790.596	21.2806	13.6129
EtherPC 18:1e_18:1	EtherPC	816.612	21.6614	12.1143
EtherPC 34:1e	EtherPC	790.596	21.3556	12.9852
EtherPE 16:1e_16:1	EtherPE	672.497	19.3637	11.4332
EtherPE 16:1e_18:1	EtherPE	700.529	21.0731	16.945
EtherPE 16:1e_20:3	EtherPE	724.528	20.9925	14.0203
EtherPE 16:1e_22:3	EtherPE	752.559	22.4452	12.4377
EtherPE 18:1e_16:0	EtherPE	702.544	22.5582	11.1062
EtherPE 18:1e_18:1	EtherPE	728.56	22.9437	17.6092
EtherPE 18:1e_20:1_a	EtherPE	756.591	24.8179	15.1539
EtherPE 18:1e_20:1_b	EtherPE	756.59	25.2543	9.2555
EtherPE 18:1e_20:2	EtherPE	754.575	23.6033	15.0308
EtherPE 18:1e_20:3	EtherPE	752.56	22.8529	15.4404
EtherPE 18:1e_22:1	EtherPE	784.622	26.6218	13.7139
EtherPE 18:1e_22:2	EtherPE	782.606	25.2895	13.5651
EtherPE 18:1e_22:3	EtherPE	780.59	24.3297	12.6141
EtherPE 18:1e_24:2	EtherPE	810.636	26.8793	11.0419
EtherPE 18:2e_16:1	EtherPE	698.513	19.6796	13.2899
EtherPE 18:2e_18:1	EtherPE	726.544	21.4085	17.0715
EtherPE 18:2e_18:2_a	EtherPE	724.528	20.2874	10.7909
EtherPE 18:2e_18:2_b	EtherPE	724.528	20.7182	8.13141
EtherPE 18:2e_18:3	EtherPE	722.512	19.6229	7.92998
EtherPE 18:2e_20:1	EtherPE	754.575	23.1882	14.3966
EtherPE 18:2e_20:2	EtherPE	752.56	22.07	12.9413
EtherPE 18:2e_20:3	EtherPE	750.544	21.3241	14.5556
EtherPE 18:2e_22:1_a	EtherPE	782.606	25.0477	13.1364
EtherPE 18:2e_22:1_b	EtherPE	782.606	25.2728	13.449
EtherPE 18:2e_22:2	EtherPE	780.59	23.8173	11.8789
EtherPE 18:2e_22:3	EtherPE	778.575	22.7769	9.71962
FA 16:0	FA	255.233	11.3366	13.7505
FA 16:1	FA	253.217	8.5368	8.30342
FA 18:0	FA	283.265	13.7149	15.7371
FA 18:1	FA	281.249	12.3956	15.8733
FA 20:1	FA	309.28	13.9901	10.8334
FA 20:2	FA	307.264	13.1637	11.2343
FA 20:4_a	FA	303.233	11.6739	13.1181
FA 20:4_b	FA	303.233	12.1223	13.5669
FA 20:6	FA	299.202	7.3796	16.8262
FA 22:1	FA	337.311	15.4317	6.37504
FAHFA 18:1_18:0	FAHFA	563.504	12.3965	10.0311
HexCer_NDS d16:0_18:1	HexCer_NDS	744.562	17.8276	10.8994
HexCer_NDS d42:2	HexCer_NDS	854.671	23.3365	8.87534
HexCer_NS d18:1_24:0	HexCer_NS	856.687	25.0653	10.2373
LPC 0:0/18:1	LPC	522.355	8.5398	12.0715
LPC 18:0/0:0	LPC	524.371	11.9895	11.5387
LPC 18:1/0:0	LPC	522.355	9.2105	12.779
LPE 18:0	LPE	480.309	12.2187	9.15271
LPE 18:1	LPE	478.294	9.4021	6.05025
LPI 18:0	LPI	599.32	9.7181	9.10682
PC 12:0_16:0	PC	678.507	16.5026	10.6176
PC 14:0_16:0	PC	706.539	18.0478	16.9765
PC 14:0_16:1_a	PC	704.522	16.8556	13.0597
PC 14:0_16:1_b	PC	704.522	17.328	11.3125
PC 14:0_18:0	PC	734.57	19.8143	17.6248
PC 14:1_18:1	PC	730.537	17.9913	10.7561
PC 15:0_16:1	PC	718.538	17.6217	8.98575
PC 15:0_18:1_a	PC	746.569	18.9037	12.0647
PC 15:0_18:1_b	PC	746.57	19.2974	14.9287
PC 15:1_20:1	PC	772.585	22.2256	12.4162
PC 16:0_16:1_a	PC	732.555	18.4257	19.3073
PC 16:0_16:1_b	PC	732.554	19.3225	12.3952
PC 16:0_17:0_a	PC	748.584	20.297	11.8444
PC 16:0_17:0_b	PC	748.584	20.7008	5.15772
PC 16:0_18:0	PC	762.601	21.7143	15.0832
PC 16:0_18:1_a	PC	760.588	20.0932	20.6308
PC 16:0_18:1_b	PC	760.585	20.9537	15.0161
PC 16:0_18:2	PC	758.57	19.115	18.1225
PC 16:0_22:3	PC	812.616	21.5346	13.5549
PC 16:1_18:1	PC	758.571	18.7787	19.4331
PC 16:1_18:2	PC	756.554	18.0144	13.3313
PC 17:0_18:1	PC	774.601	21.1066	14.0648
PC 17:1_18:1	PC	772.585	19.6513	14.7474
PC 18:0_18:1_a	PC	788.618	22.0598	19.5178
PC 18:0_18:1_b	PC	788.616	22.9074	13.7123
PC 18:0_18:3	PC	784.582	21.7495	10.3094
PC 18:0_20:1	PC	816.648	24.1895	13.1401
PC 18:1_16:2	PC	756.554	17.9996	13.1902
PC 18:1_18:1_a	PC	786.603	20.4702	20.4434
PC 18:1_18:1_b	PC	786.6	22.9417	5.97571
PC 18:1_18:2	PC	784.586	19.4068	17.7901
PC 18:1_20:1	PC	814.632	23.227	11.2353
PC 18:1_20:2	PC	812.617	21.1807	17.1369
PC 18:1_22:3	PC	838.631	21.906	9.24258
PC 18:2_20:2	PC	810.6	19.9764	10.685
PC 20:1_20:2	PC	840.647	23.038	11.7885
PC 31:0	PC	720.553	18.548	11.6555
PC 34:1	PC	760.584	22.9368	5.13529
PC 34:2	PC	758.569	19.6059	14.1434
PC 35:1	PC	774.6	20.687	13.2609
PC 37:2	PC	800.616	21.4456	11.8398
PC 38:3	PC	812.615	21.9736	13.3765
PC 42:2	PC	870.694	26.534	9.13284
PE 16:0_16:1	PE	688.492	18.4428	11.8996
PE 16:0_18:0	PE	718.538	21.5317	6.51951
PE 16:0_18:1	PE	716.523	20.1531	14.8212
PE 16:1_16:1	PE	686.476	17.368	9.50383
PE 16:1_18:1	PE	714.508	18.8032	15.9184
PE 17:0_18:1	PE	730.538	20.9971	6.54123
PE 17:1_18:1	PE	728.523	19.5953	8.7831
PE 18:0_18:1	PE	744.555	21.9162	17.239
PE 18:0_20:2	PE	770.57	22.6129	13.2536
PE 18:0_20:3	PE	768.555	21.8643	13.2491
PE 18:1_18:1	PE	742.539	20.4875	17.8638
PE 18:1_18:2	PE	740.523	19.4452	13.4458
PE 18:1_20:1	PE	770.57	22.1932	13.9824
PE 18:1_20:2	PE	768.554	21.1231	13.935
PE 18:1_20:3	PE	766.539	20.4069	11.7026
PE 18:1_22:1	PE	798.6	24.1147	11.1021
PE 38:1	PE	772.585	23.8247	11.0436
PG 16:0_18:1	PG	747.517	17.33	9.34037
PG 16:1_18:1_a	PG	745.502	16.0543	12.6763
PG 16:1_18:1_b	PG	745.502	16.9511	10.2979
PG 18:0_18:1	PG	775.549	19.574	12.9464
PG 18:1_18:1_a	PG	773.535	17.3263	18.0908
PG 18:1_18:1_b	PG	773.533	17.6997	10.737
PG 18:1_18:1_c	PG	773.533	18.3186	12.3698
PG 18:1_18:2	PG	771.517	16.5185	11.9842
PG 18:1_20:2	PG	799.548	17.7896	12.4586
PG 18:1_20:3	PG	797.533	17.3189	9.06694
PI 16:0_18:1	PI	835.534	17.7423	16.1376
PI 16:0_20:3	PI	859.534	17.7692	14.5408
PI 16:1_18:1	PI	833.518	16.6861	14.3288
PI 17:0_20:3	PI	873.549	18.5326	9.04212
PI 17:1_18:1	PI	847.533	17.3597	9.62291
PI 18:0_18:1	PI	863.565	19.272	16.8856
PI 18:0_19:2	PI	875.564	19.0978	8.33054
PI 18:0_20:1	PI	891.596	20.8257	10.4741
PI 18:0_20:3	PI	887.566	19.2822	17.8322
PI 18:1_18:2	PI	859.534	17.3634	14.1734
PI 18:1_20:2	PI	887.565	18.5994	15.2943
PI 18:1_20:3	PI	885.55	18.0277	15.2911
PI 20:1_20:3	PI	913.579	19.5045	6.73367
PI 32:1	PI	807.502	16.411	11.3365
PI 34:2	PI	833.517	17.1846	8.9331
PI 36:2	PI	861.55	18.0342	17.8404
PI 38:2	PI	889.581	19.876	16.9387
PI 38:3_a	PI	887.564	18.8588	13.5274
PI 38:3_b	PI	887.565	19.2377	16.6848
PS 18:0_16:1	PS	760.513	18.2427	13.0715
PS 18:0_18:1	PS	788.545	19.7334	16.8194
PS 18:0_20:2	PS	814.559	20.9285	10.8991
PS 18:1_18:1	PS	786.528	18.4873	13.774
SM d18:1_18:0	SM	731.606	19.3836	15.8209
SM d32:1	SM	675.544	16.2044	12.4836
SM d34:0	SM	705.59	18.3127	14.1277
SM d34:1	SM	703.576	17.6689	18.6209
SM d34:2	SM	701.559	16.6055	11.045
SM d36:2	SM	729.59	18.1246	5.17113
SM d38:1	SM	759.637	21.2474	14.314
SM d38:2	SM	757.621	19.9107	10.3712
SM d40:1	SM	787.669	23.2659	14.1203
SM d40:2	SM	785.653	21.4706	12.9594
SM d42:1	SM	815.7	25.3363	14.1995
SM d42:2	SM	813.685	23.3872	16.7461
SM d42:3	SM	811.668	21.969	12.8498
SM d44:2	SM	841.715	25.4076	10.9782
TG 14:0_16:0_16:0	TG	796.739	33.2232	11.0096
TG 14:0_16:0_16:1	TG	794.723	32.4071	12.1181
TG 14:0_16:0_18:1	TG	822.755	33.3788	14.5668
TG 14:0_16:1_18:1	TG	820.739	32.6007	13.2712
TG 16:0_16:0_18:0	TG	852.801	35.0397	12.8248
TG 16:0_16:0_18:1	TG	850.786	34.2811	16.0228
TG 16:0_16:1_18:1	TG	848.771	33.5298	16.2708
TG 16:0_17:0_18:1	TG	864.8	34.6914	7.49503
TG 16:0_18:0_18:1	TG	878.817	35.1667	16.1068
TG 16:0_18:0_20:1	TG	906.848	36.2903	12.5774
TG 16:0_18:1_18:1	TG	876.802	34.4135	17.0297
TG 16:0_18:1_22:0	TG	934.879	37.803	9.56459
TG 16:0_18:1_22:1	TG	932.864	36.4607	13.0852
TG 16:1_16:1_18:1	TG	846.754	32.8202	13.0981
TG 16:1_18:1_18:1	TG	874.786	33.7021	15.7271
TG 16:1_18:1_18:2	TG	872.77	33.1676	10.7579
TG 17:0_18:1_18:1	TG	890.816	34.8517	9.89004
TG 18:0_18:1_18:1	TG	904.833	35.3047	16.4998
TG 18:1_18:1_18:1	TG	902.818	34.5608	17.2161
TG 18:1_18:1_18:2	TG	900.801	34.0096	13.249
TG 18:1_18:1_20:1	TG	930.849	35.4381	14.5529
TG 18:1_18:1_20:2	TG	928.833	34.8452	13.4906
TG 18:1_18:1_22:1	TG	958.879	36.6368	11.8395
TG 18:1_20:1_20:2	TG	956.863	35.7289	9.48305
TG 18:1_20:1_22:1	TG	986.91	38.1346	11.4751
TG 46:2	TG	792.707	31.6632	8.95962
TG 48:0	TG	824.77	34.1356	12.1494
TG 51:2	TG	862.785	33.9856	9.66368
TG 56:5	TG	926.816	34.4293	7.97169
TG 58:2	TG	965.849	37.9772	5.19305

## Sheet: Table S2
Table S2. Lipids of C113 cells including the raw log2 peak area.
Name	Class	m/z	RT (min)	log2 peak area
BMP 16:1_18:1	BMP	764.543	16.0483	11.1345
BMP 18:1_18:1	BMP	792.575	17.3109	14.0857
BMP 18:1_18:2	BMP	790.559	16.5282	8.69151
CE 18:1	CE	668.633	34.6382	10.6259
CE 20:2	CE	694.649	34.9292	11.0565
Cer_ADS d26:0_16:1	Cer_ADS	710.63	24.129	16.6836
Cer_ADS d40:1	Cer_ADS	682.598	24.0632	13.5609
Cer_ADS d41:0	Cer_ADS	698.629	24.9146	11.1232
Cer_ADS d42:2	Cer_ADS	708.614	24.2281	15.215
Cer_ADS d43:1	Cer_ADS	724.645	26.8723	7.90995
Cer_ADS d44:1	Cer_ADS	738.66	27.7738	12.3268
Cer_ADS d44:2	Cer_ADS	736.645	26.0801	13.1946
Cer_AP t18:0_24:0	Cer_AP	728.64	25.0221	6.73717
Cer_AP t42:1	Cer_AP	726.624	23.284	10.7488
Cer_AS d18:1_16:0	Cer_AS	598.505	18.4505	7.7747
Cer_AS d18:1_24:0	Cer_AS	664.624	25.9578	7.52651
Cer_AS d27:1_16:0	Cer_AS	724.645	25.0777	9.10088
Cer_AS d40:2	Cer_AS	680.583	22.3622	10.7584
Cer_AS d42:3	Cer_AS	706.598	22.9088	10.1221
Cer_AS d46:2	Cer_AS	764.675	27.9563	8.58994
Cer_BDS d40:0	Cer_BDS	684.614	23.9613	13.1694
Cer_BDS d44:0	Cer_BDS	740.675	27.7108	10.6977
Cer_NDS d16:0_16:0	Cer_NDS	512.503	18.1215	8.58057
Cer_NP t17:0_24:1	Cer_NP	696.614	23.158	11.1031
Cer_NP t18:0_16:0	Cer_NP	600.52	18.2717	10.7784
Cer_NP t18:1_24:1	Cer_NP	708.613	22.8532	10.4391
Cer_NP t40:1	Cer_NP	682.598	22.2445	12.6457
Cer_NP t42:2	Cer_NP	662.608	24.2299	8.99147
Cer_NP t44:1	Cer_NP	738.66	26.0079	12.8788
Cer_NS d16:1_24:1	Cer_NS	620.597	23.3424	12.3922
Cer_NS d17:1_24:1	Cer_NS	634.613	24.3197	8.62492
Cer_NS d18:1_14:0	Cer_NS	510.488	17.5444	12.9642
Cer_NS d18:1_16:0	Cer_NS	538.519	19.2544	15.8429
Cer_NS d18:1_18:0	Cer_NS	566.55	21.1256	9.87805
Cer_NS d18:1_20:0	Cer_NS	594.582	23.1201	10.5567
Cer_NS d18:1_22:0	Cer_NS	622.613	25.1071	12.4065
Cer_NS d18:1_23:0	Cer_NS	636.628	26.0946	8.42431
Cer_NS d18:1_24:0	Cer_NS	650.645	27.033	13.896
Cer_NS d18:1_24:1_a	Cer_NS	648.629	25.2637	15.5205
Cer_NS d18:1_24:1_b	Cer_NS	648.629	26.0594	9.50214
Cer_NS d18:1_25:1	Cer_NS	662.644	26.2292	6.40436
Cer_NS d18:1_26:0	Cer_NS	678.676	28.893	10.2902
Cer_NS d18:1_26:1	Cer_NS	676.66	27.1599	12.0281
Cer_NS d18:2_16:0	Cer_NS	536.503	18.0353	5.18982
Cer_NS d18:2_24:1_a	Cer_NS	646.613	23.9214	11.1786
Cer_NS d18:2_24:1_b	Cer_NS	646.613	24.2836	10.5311
Cholesterol	Chol	369.352	17.3703	10.6002
CL 64:4	CL	1343.9	28.7132	10.4376
CL 66:4	CL	1371.93	30.0168	13.3827
CL 68:4	CL	1399.96	31.2749	13.9385
CL 68:5	CL	1397.95	30.493	10.9788
CL 68:7	CL	1393.91	30.0121	12.0319
CL 70:4	CL	1427.99	32.4664	12.4967
CL 70:5	CL	1425.98	31.7206	10.7983
CL 70:7	CL	1421.94	31.2833	12.6044
CL 72:7	CL	1449.98	32.4553	11.1834
CL 72:8	CL	1447.96	31.7391	7.42868
DG 14:0_16:0	DG	558.509	21.0043	10.7807
DG 14:0_16:1	DG	556.493	19.5777	13.0345
DG 14:1_14:1	DG	526.446	16.755	6.68555
DG 14:1_16:1	DG	554.477	18.2623	11.4255
DG 15:0_18:1	DG	598.54	22.4161	6.81451
DG 16:0_16:0	DG	586.54	22.9997	11.8711
DG 16:0_18:0	DG	614.571	25.0274	9.28
DG 16:0_18:1	DG	612.556	23.4221	15.7254
DG 16:1_16:1	DG	582.509	19.9399	13.118
DG 16:1_18:1	DG	610.541	21.8584	16.8267
DG 17:1_18:1	DG	624.556	22.8589	9.55398
DG 18:0_18:1	DG	640.587	25.436	12.6168
DG 18:1_18:1	DG	638.572	23.8297	17.2319
DG 18:1_18:2	DG	636.556	22.6032	11.8691
DG 18:1_20:1	DG	666.603	25.7305	12.3269
DG 18:1_20:2	DG	664.587	24.5504	11.2573
DG 18:1_22:1	DG	694.634	27.6166	7.95388
EtherPC 16:0e_16:1	EtherPC	762.565	19.4946	6.59401
EtherPC 18:1e_18:1	EtherPC	816.611	21.6664	10.426
EtherPC 34:1e	EtherPC	790.596	21.3171	12.3497
EtherPE 16:1e_16:1	EtherPE	672.497	19.3742	12.5146
EtherPE 16:1e_18:1	EtherPE	700.529	21.0679	17.2552
EtherPE 16:1e_20:2	EtherPE	726.544	21.6553	16.0109
EtherPE 16:1e_20:3	EtherPE	724.528	20.9863	9.8909
EtherPE 16:1e_22:2	EtherPE	754.575	23.6296	15.0163
EtherPE 18:1e_18:1	EtherPE	728.56	22.9625	17.7396
EtherPE 18:1e_20:2	EtherPE	754.575	23.6296	15.0258
EtherPE 18:1e_20:3	EtherPE	752.559	22.8736	10.8333
EtherPE 18:1e_22:1	EtherPE	784.622	26.5332	13.2746
EtherPE 18:1e_22:2	EtherPE	782.606	25.3167	13.2621
EtherPE 18:2e_16:1	EtherPE	698.512	19.6911	13.1863
EtherPE 18:2e_18:1	EtherPE	726.544	21.4208	17.2873
EtherPE 18:2e_18:2	EtherPE	724.528	20.2979	10.3882
EtherPE 18:2e_20:1	EtherPE	754.575	23.1821	14.2735
EtherPE 18:2e_20:2	EtherPE	752.559	22.0916	13.0879
EtherPE 18:2e_20:3	EtherPE	750.543	21.3226	9.75614
EtherPE 18:2e_22:1	EtherPE	782.606	25.0202	13.4799
EtherPE 18:2e_22:2	EtherPE	780.59	23.8028	12.2619
EtherPE 38:2e	EtherPE	756.591	24.7877	15.2036
FA 16:0	FA	255.233	11.3527	13.6026
FA 16:1	FA	253.217	8.5427	12.2786
FA 18:0	FA	283.264	13.719	15.2941
FA 18:1	FA	281.249	12.3904	16.5259
FA 18:2	FA	279.233	10.0427	11.8891
FA 20:1	FA	309.28	13.9923	12.7915
FA 20:2	FA	307.264	13.164	15.1793
FA 20:6	FA	299.202	7.3938	15.2253
FA 22:1	FA	337.311	15.4339	11.0131
FA 22:2	FA	335.295	14.5028	8.27327
FAHFA 18:1_18:0	FAHFA	563.504	12.3895	10.8448
GM3 d34:1	GM3	1151.7	15.7656	11.4095
GM3 d42:1	GM3	1263.83	21.6599	10.5845
HBMP 16:0_18:1_18:1	HBMP	1011.76	27.5569	8.67278
HBMP 18:1_18:1_18:1	HBMP	1037.78	27.8331	10.6922
HexCer_AP t18:0_24:0	HexCer_AP	890.693	23.6824	10.5307
HexCer_NDS d34:1	HexCer_NDS	744.562	17.8427	10.278
HexCer_NDS d40:1	HexCer_NDS	828.656	23.1821	8.71636
HexCer_NDS d42:1	HexCer_NDS	856.687	25.0601	12.0693
HexCer_NDS d44:1	HexCer_NDS	884.718	26.863	8.26465
HexCer_NS d18:1_24:1	HexCer_NS	854.672	23.3646	11.2089
LPC 0:0/14:0	LPC	468.308	5.1805	10.291
LPC 0:0/16:0	LPC	496.34	7.7307	12.9704
LPC 0:0/16:1	LPC	494.324	5.8159	15.0053
LPC 0:0/18:1	LPC	522.356	8.5413	16.8825
LPC 0:0/18:2	LPC	520.339	6.8358	12.2696
LPC 0:0/20:2	LPC	548.371	9.8632	9.06214
LPC 14:0/0:0	LPC	468.308	5.6399	8.5076
LPC 16:0/0:0	LPC	496.34	8.4088	16.0849
LPC 16:1/0:0	LPC	494.324	6.3022	12.9666
LPC 18:0/0:0	LPC	524.371	11.9873	13.7144
LPC 18:1/0:0	LPC	522.356	9.199	15.6144
LPC 18:2/0:0	LPC	520.339	7.3879	7.88218
LPC 20:1/0:0	LPC	550.386	12.4819	10.4483
LPE 16:0	LPE	452.278	8.5964	10.8952
LPE 16:1	LPE	450.262	5.967	9.90914
LPE 18:0	LPE	480.309	12.2116	13.1949
LPE 18:1_a	LPE	478.294	8.7678	13.2218
LPE 18:1_b	LPE	478.294	9.4164	13.0669
LPG 18:1	LPG	509.288	7.2678	8.73174
LPI 18:0	LPI	599.32	9.724	10.2431
PC 10:0_18:1	PC	676.491	15.5472	8.60971
PC 14:0_14:0	PC	678.507	16.4976	14.1174
PC 14:0_15:0	PC	692.522	17.2943	13.0855
PC 14:0_16:0	PC	706.539	18.0437	18.6707
PC 14:0_16:1_a	PC	704.523	16.8394	17.8071
PC 14:0_16:1_b	PC	704.523	17.1173	14.9463
PC 14:0_18:1	PC	732.553	20.8449	9.38234
PC 14:1_16:1	PC	702.507	15.8612	11.0698
PC 15:0_16:0_a	PC	720.553	18.5485	13.6183
PC 15:0_16:0_b	PC	720.553	18.8866	13.6875
PC 15:0_16:1	PC	718.538	17.5851	16.2109
PC 15:0_18:1	PC	746.57	19.2674	17.9635
PC 15:0_20:1	PC	774.6	23.9019	11.2599
PC 15:1_17:1	PC	730.538	19.6296	12.5018
PC 16:0_16:0	PC	734.57	19.8009	18.5119
PC 16:0_16:1	PC	732.557	18.3938	20.6684
PC 16:0_17:0	PC	748.584	20.7134	11.8067
PC 16:0_18:0	PC	762.601	21.7324	15.9468
PC 16:0_18:1	PC	760.588	20.0566	20.8992
PC 16:0_18:3	PC	756.551	19.7972	11.256
PC 16:0_19:1	PC	774.601	21.0941	16.5897
PC 16:1_16:1_a	PC	730.54	17.3341	20.0505
PC 16:1_16:1_b	PC	730.537	18.0576	12.769
PC 16:1_16:2	PC	728.522	16.5411	10.9791
PC 16:1_17:1	PC	744.554	17.9788	16.3153
PC 16:1_18:1_a	PC	758.572	18.7366	20.7711
PC 16:1_18:1_b	PC	758.569	19.6796	15.7539
PC 16:1_18:1_c	PC	758.569	21.3424	11.5963
PC 16:1_18:1_d	PC	758.569	21.6879	9.14185
PC 16:1_20:3	PC	782.569	17.7611	13.1478
PC 17:0_18:0	PC	776.616	22.2373	11.031
PC 17:0_18:1	PC	774.601	20.6967	15.6184
PC 17:1_20:1	PC	800.616	21.423	14.2713
PC 18:0_18:1_a	PC	788.619	22.052	20.0713
PC 18:0_18:1_b	PC	788.616	23.3517	12.2972
PC 18:0_20:1	PC	816.648	24.1317	14.0326
PC 18:0_20:4	PC	810.598	22.14	14.0829
PC 18:1_17:2	PC	770.568	18.5717	11.6922
PC 18:1_18:1_a	PC	786.604	20.4161	20.7043
PC 18:1_18:1_b	PC	786.601	21.4276	16.1277
PC 18:1_18:2_a	PC	784.583	18.7088	9.97864
PC 18:1_18:2_b	PC	784.586	19.4128	19.3602
PC 18:1_18:3	PC	782.568	18.593	12.3258
PC 18:1_19:1	PC	800.616	24.1206	11.1985
PC 18:1_19:2	PC	798.599	20.2465	10.889
PC 18:1_20:2	PC	812.617	21.1757	18.4937
PC 18:1_20:3	PC	810.6	19.3628	13.7274
PC 18:1_22:1	PC	842.663	24.4374	13.1251
PC 18:2_18:2	PC	782.569	18.2947	12.3603
PC 20:1_20:2	PC	840.648	23.0571	13.6786
PC 20:2_20:2	PC	838.631	21.8677	11.2912
PC 29:0	PC	692.522	16.933	9.33747
PC 30:2	PC	702.507	16.014	8.59787
PC 30:3	PC	700.488	16.4948	8.06027
PC 31:2	PC	716.522	16.5242	7.07491
PC 33:0	PC	748.585	20.2604	13.2679
PC 34:2_a	PC	758.569	20.9191	10.7058
PC 34:2_b	PC	758.569	21.1599	10.9812
PC 34:4	PC	754.531	17.1544	9.24607
PC 35:2	PC	772.585	19.6397	17.9232
PC 36:1	PC	788.616	22.9589	14.2564
PC 36:3	PC	784.582	21.7241	10.7664
PC 37:1	PC	802.632	23.0145	11.3755
PC 38:2	PC	814.632	23.4369	11.4208
PC 38:4_a	PC	810.6	19.9223	12.7793
PC 38:4_b	PC	810.599	20.291	11.3619
PC 40:3	PC	840.645	25.8908	12.3512
PC 42:2	PC	870.694	26.5772	8.80247
PE 14:0_16:1	PE	660.46	16.8894	9.68679
PE 16:0_16:1	PE	688.492	18.4765	13.7887
PE 16:0_18:0	PE	718.538	21.5441	10.6676
PE 16:0_18:1	PE	716.524	20.1692	16.6779
PE 16:1_16:1	PE	686.476	17.3925	16.3265
PE 16:1_18:1	PE	714.508	18.823	17.7013
PE 16:1_18:2_a	PE	712.492	17.8409	11.9521
PE 16:1_18:2_b	PE	712.491	18.1096	10.1522
PE 17:0_18:1_a	PE	730.539	20.7982	7.03227
PE 17:0_18:1_b	PE	730.539	21.0002	12.0026
PE 17:1_18:1	PE	728.523	19.6207	12.3134
PE 18:0_18:1	PE	744.555	21.9406	18.0354
PE 18:0_19:2	PE	756.554	21.3551	9.57033
PE 18:0_20:2	PE	770.57	22.6197	15.3861
PE 18:1_18:1	PE	742.54	20.5018	18.3731
PE 18:1_18:2	PE	740.523	19.4484	14.9887
PE 18:1_19:1	PE	756.554	21.3097	10.671
PE 18:1_20:1	PE	770.57	22.2093	15.3377
PE 18:1_20:2	PE	768.555	21.1429	15.5191
PE 18:1_22:1	PE	798.601	24.0233	13.1686
PE 18:1_22:2	PE	796.584	22.8272	12.7012
PE 18:1_24:1	PE	826.63	25.8948	11.101
PE 22:0_18:1	PE	800.616	25.7522	9.72673
PE 24:0_18:1	PE	828.648	27.5875	10.221
PG 14:0_18:1	PG	719.486	15.7711	12.4243
PG 16:0_18:1	PG	747.517	16.9644	14.9384
PG 16:1_16:1_a	PG	717.47	15.0012	12.4647
PG 16:1_16:1_b	PG	717.47	15.7702	9.68574
PG 16:1_17:1	PG	731.486	15.5137	5.17377
PG 16:1_18:1_a	PG	745.503	16.0565	17.3173
PG 16:1_18:1_b	PG	745.502	16.3872	11.713
PG 16:1_18:1_c	PG	745.502	16.9533	13.9743
PG 16:1_18:1_d	PG	745.502	17.3758	10.5996
PG 16:1_18:2	PG	743.486	15.4024	12.4247
PG 16:1_20:3	PG	769.501	15.4005	10.2395
PG 17:1_18:1	PG	759.517	16.6402	11.6801
PG 18:0_18:1	PG	775.549	19.5855	13.6094
PG 18:1_18:1_a	PG	773.536	17.3332	19.9738
PG 18:1_18:1_b	PG	773.533	17.5935	13.9773
PG 18:1_18:2_a	PG	771.518	16.516	15.9368
PG 18:1_18:2_b	PG	771.517	16.8421	12.2412
PG 18:1_18:2_c	PG	771.517	17.4453	11.7251
PG 18:1_19:2	PG	785.532	17.386	8.0654
PG 18:1_20:2	PG	799.549	17.8047	14.188
PG 18:1_20:3_a	PG	797.533	16.4965	14.0963
PG 18:1_20:3_b	PG	797.533	17.3851	11.1456
PG 18:2_18:2	PG	769.501	16.0277	9.2315
PG 18:2_20:3	PG	795.517	15.8054	7.12695
PG 32:1	PG	719.486	16.6883	11.2144
PG 33:1	PG	733.501	17.3712	9.34851
PG 38:4	PG	797.532	16.995	10.5928
PI 15:0_18:0	PI	823.533	17.8474	7.20729
PI 15:0_18:1_a	PI	821.518	16.7282	10.2113
PI 15:0_18:1_b	PI	821.517	17.0571	10.2942
PI 16:0_14:1	PI	779.471	15.3097	10.3859
PI 16:0_16:1	PI	807.502	16.4159	14.9665
PI 16:1_18:1	PI	833.517	17.3712	12.3053
PI 16:1_18:2	PI	831.502	15.9601	11.7348
PI 17:0_18:1_a	PI	849.549	18.1707	10.3633
PI 17:0_18:1_b	PI	849.549	18.5191	10.6622
PI 17:1_18:1	PI	847.533	17.3684	13.9859
PI 18:0_18:1	PI	863.566	19.2807	17.8827
PI 18:0_20:1	PI	891.596	20.8446	11.7913
PI 18:0_20:3	PI	887.565	19.2899	13.9189
PI 18:0_22:2	PI	917.611	21.3736	10.4885
PI 18:1_18:2	PI	859.534	17.3925	17.0111
PI 18:1_19:2	PI	873.549	17.8724	10.5364
PI 18:1_20:2	PI	887.565	18.5969	16.4421
PI 32:0	PI	809.517	17.4101	8.91054
PI 32:2	PI	805.487	15.5404	14.4396
PI 33:2	PI	819.502	16.0963	9.42434
PI 34:1	PI	835.534	17.7621	17.4015
PI 34:2	PI	833.519	16.68	17.6758
PI 34:3	PI	831.502	16.0565	11.7833
PI 36:2	PI	861.55	18.0392	18.5455
PI 36:3_a	PI	859.534	17.2729	15.48
PI 36:3_b	PI	859.533	17.663	12.3563
PI 36:4	PI	857.517	16.6642	10.2598
PI 37:2	PI	875.565	19.1056	12.5729
PI 38:2	PI	889.581	19.8625	17.682
PI 38:4_a	PI	885.548	17.6389	9.93029
PI 38:4_b	PI	885.549	17.9966	12.3257
PS 16:0_16:1	PS	732.481	16.8625	8.18359
PS 16:1_18:1_a	PS	758.497	17.0237	12.5679
PS 16:1_18:1_b	PS	758.497	17.3434	12.08
PS 16:1_18:3	PS	754.463	17.4388	10.9758
PS 18:0_18:1	PS	788.545	19.617	17.7688
PS 18:0_20:2	PS	814.56	20.9168	11.9595
PS 18:0_20:4	PS	810.525	19.6642	11.2315
PS 18:1_18:1	PS	786.529	18.3977	14.9424
PS 18:1_20:2	PS	812.543	19.0843	10.2819
PS 34:1	PS	760.513	18.1846	15.1303
PS 36:2_a	PS	786.528	18.7628	13.6971
PS 36:2_b	PS	786.528	19.3214	9.0207
PS 36:4	PS	782.494	18.1846	9.96451
SM d18:1_18:0	SM	731.606	19.4054	16.4342
SM d25:3_17:0	SM	811.668	21.964	13.9458
SM d28:1_12:1	SM	785.653	21.4823	16.0805
SM d32:0	SM	677.559	16.7236	11.5395
SM d32:1	SM	675.544	16.2077	15.628
SM d33:0	SM	691.574	17.493	7.89153
SM d33:1	SM	689.559	16.9182	12.5951
SM d34:0	SM	705.59	18.2799	15.1134
SM d34:1	SM	703.577	17.6722	19.5612
SM d34:2	SM	701.559	16.6634	12.2319
SM d35:1_a	SM	717.589	18.1817	10.1544
SM d35:1_b	SM	717.59	18.5346	10.5227
SM d36:2	SM	729.59	18.1622	11.8433
SM d38:0	SM	761.651	21.9622	8.38913
SM d38:1	SM	759.637	21.2665	15.3538
SM d38:2	SM	757.621	19.8843	11.8657
SM d40:0	SM	789.683	24.0835	8.49536
SM d40:1	SM	787.669	23.2693	16.7336
SM d41:1	SM	801.684	24.3262	12.3685
SM d41:2	SM	799.668	22.4272	12.6998
SM d42:1	SM	815.701	25.3155	17.0736
SM d42:2	SM	813.685	23.3804	18.6173
SM d42:3	SM	811.668	22.3346	13.464
SM d43:2	SM	827.699	24.417	11.0534
SM d44:1	SM	843.731	27.3924	12.1968
SM d44:2	SM	841.716	25.4091	14.2859
SM d44:3	SM	839.699	24.0233	9.07368
TG 12:0_14:0_14:0	TG	712.645	30.1443	8.15822
TG 12:0_14:1_16:1	TG	736.645	29.2654	12.7167
TG 14:0_14:0_14:0	TG	740.676	31.2478	12.4612
TG 14:0_14:0_16:0	TG	768.708	32.2408	13.902
TG 14:0_14:0_16:1	TG	766.693	31.4451	16.5418
TG 14:0_14:1_16:1	TG	764.677	30.6559	15.6962
TG 14:0_15:0_16:0	TG	782.723	32.5382	8.55587
TG 14:0_15:0_16:1	TG	780.707	31.9296	13.1414
TG 14:0_15:0_18:1	TG	808.739	32.9097	14.2374
TG 14:0_16:0_16:0	TG	796.739	33.2246	13.799
TG 14:0_16:0_16:1	TG	794.724	32.4141	17.9256
TG 14:0_16:0_18:1	TG	822.755	33.3766	18.4064
TG 14:0_16:1_18:1	TG	820.74	32.5892	19.168
TG 14:0_16:1_20:3	TG	844.738	32.0806	13.1782
TG 14:1_14:1_16:1	TG	762.661	29.6545	11.9513
TG 14:1_16:1_16:1	TG	790.692	30.8875	15.9862
TG 14:1_16:1_18:2	TG	816.708	31.271	13.4881
TG 15:0_16:0_18:1	TG	836.77	33.836	14.2319
TG 15:0_16:1_18:1	TG	834.755	33.0672	16.2723
TG 15:2_16:1_18:1	TG	830.723	31.509	13.8198
TG 15:2_18:1_18:1	TG	858.754	32.4521	14.0627
TG 16:0_16:0_18:0	TG	852.8	35.0459	11.4702
TG 16:0_16:0_18:1	TG	850.786	34.2714	18.0473
TG 16:0_16:1_18:1	TG	848.772	33.5229	19.5552
TG 16:0_17:0_18:1	TG	864.801	34.7013	13.6719
TG 16:0_18:0_18:1	TG	878.818	35.1617	17.3279
TG 16:0_18:1_18:1	TG	876.803	34.4011	19.3588
TG 16:1_16:1_18:1	TG	846.756	32.7735	19.4449
TG 16:1_16:1_18:2	TG	844.739	32.1945	16.3065
TG 16:1_17:1_18:1	TG	860.77	33.2441	15.5208
TG 16:1_18:1_18:1	TG	874.788	33.6887	19.7643
TG 16:1_18:1_18:2	TG	872.771	33.119	17.8995
TG 16:1_18:1_20:3	TG	898.785	33.0125	13.01
TG 16:1_18:2_18:2	TG	870.754	32.5243	12.1021
TG 17:0_18:0_18:1	TG	892.832	35.4627	11.9485
TG 17:0_18:1_18:1	TG	890.817	34.8532	15.2811
TG 17:1_18:1_18:1	TG	888.801	34.1232	15.3769
TG 18:0_18:1_18:1	TG	904.833	35.2904	18.5201
TG 18:1_18:1_18:1	TG	902.819	34.5549	19.5413
TG 18:1_18:1_20:1	TG	930.849	35.4285	18.1425
TG 18:1_18:1_20:2	TG	928.833	34.843	17.7865
TG 18:1_18:1_20:3	TG	926.816	33.8962	12.8017
TG 18:1_18:1_22:1	TG	958.88	36.6133	16.3169
TG 18:1_18:2_20:2	TG	926.817	34.2557	13.7299
TG 18:1_20:1_20:3	TG	954.847	34.9894	9.86993
TG 18:1_20:2_20:2	TG	954.848	35.1135	13.0195
TG 18:1_20:2_22:1	TG	984.895	37.0347	12.6733
TG 18:1_22:0_22:1	TG	1016.96	40.7225	13.5862
TG 18:1_22:0_22:2	TG	1019.9	39.8212	11.406
TG 42:1	TG	743.616	30.4122	11.4831
TG 44:3	TG	767.616	29.6721	9.68735
TG 45:2	TG	778.692	31.1524	13.13
TG 46:2	TG	792.708	31.6461	18.072
TG 47:2	TG	806.723	32.1176	14.949
TG 47:3	TG	804.708	31.334	14.0306
TG 48:0	TG	824.769	34.1445	12.5887
TG 48:3	TG	818.724	31.837	18.3865
TG 49:1	TG	836.77	33.836	14.2013
TG 49:3	TG	837.694	32.2927	11.3848
TG 51:2	TG	862.786	33.9731	16.327
TG 54:1	TG	906.849	36.3029	14.1909
TG 54:4	TG	900.802	33.9879	18.1933
TG 55:2	TG	918.848	35.7694	13.0564
TG 55:3	TG	916.833	34.9884	14.3663
TG 56:2	TG	932.865	36.4187	16.4527
TG 56:4	TG	928.831	34.6864	13.6892
TG 58:2	TG	965.851	37.9314	12.3333
TG 58:4	TG	956.864	35.7351	15.167
TG 60:2	TG	993.882	39.6377	11.2719
TG 60:3	TG	986.912	38.1278	15.2153

## Sheet: Table S3
Table S3. Relative quantitative analysis of C113 control and C59 control at 72 h.									Summary table representing the top 10 most increased and decreased lipids from Table S3.
Name	Class	m/z	RT (min)	log2(C113 CTRL/C59 CTRL)	FDR-adjusted p	Significant			Name	Class	m/z	RT (min)	log2(C113 CTRL/C59 CTRL)	FDR-adjusted p	Significant
TG 15:0_16:1_18:1	TG	834.755	33.0672	11.9289	0.000309323	TRUE			TG 15:0_16:1_18:1	TG	834.755	33.0672	11.9289	0.000309323	TRUE
TG 48:3	TG	818.724	31.837	11.8863	4.45811e-05	TRUE			TG 48:3	TG	818.724	31.837	11.8863	4.45811e-05	TRUE
TG 14:0_14:1_16:1	TG	764.677	30.6559	11.857	0.00113309	TRUE			TG 14:0_14:1_16:1	TG	764.677	30.6559	11.857	0.00113309	TRUE
TG 14:1_16:1_16:1	TG	790.692	30.8875	11.12	0.000112035	TRUE			TG 14:1_16:1_16:1	TG	790.692	30.8875	11.12	0.000112035	TRUE
TG 16:1_16:1_18:2	TG	844.739	32.1945	10.4564	0.00102988	TRUE			TG 16:1_16:1_18:2	TG	844.739	32.1945	10.4564	0.00102988	TRUE
LPC 16:1/0:0	LPC	494.324	6.3022	10.2243	0.000811659	TRUE			LPC 16:1/0:0	LPC	494.324	6.3022	10.2243	0.000811659	TRUE
PG 16:1_16:1_a	PG	717.47	15.0012	10.068	0.00163824	TRUE			PG 16:1_16:1_a	PG	717.47	15.0012	10.068	0.00163824	TRUE
PI 32:2	PI	805.487	15.5441	9.34247	0.00167246	TRUE			PI 32:2	PI	805.487	15.5441	9.34247	0.00167246	TRUE
TG 12:0_14:1_16:1	TG	736.645	29.2654	9.26861	0.000289208	TRUE			TG 12:0_14:1_16:1	TG	736.645	29.2654	9.26861	0.000289208	TRUE
CE 18:1	CE	668.633	34.6382	9.2434	0.000729191	TRUE			CE 18:1	CE	668.633	34.6382	9.2434	0.000729191	TRUE
TG 14:0_14:0_16:1	TG	766.693	31.4451	9.21433	0.000736556	TRUE			EtherPC 16:0e_16:1	EtherPC	762.565	19.5162	-5.69173	0.000234095	TRUE
PC 18:1_20:3	PC	810.6	19.3628	9.1043	0.00113309	TRUE			EtherPE 18:1e_20:3	EtherPE	752.559	22.8632	-6.07796	4.37828e-06	TRUE
LPE 18:1_a	LPE	478.294	8.7678	9.04342	0.0014876	TRUE			PI 17:0_20:3	PI	873.549	18.5326	-6.18656	4.68496e-05	TRUE
TG 16:1_17:1_18:1	TG	860.77	33.2441	9.02888	3.78479e-07	TRUE			EtherPE 18:2e_20:3	EtherPE	750.544	21.3234	-6.27143	2.76899e-07	TRUE
TG 45:2	TG	778.692	31.1524	8.77592	0.00304079	TRUE			FA 20:4_b	FA	303.233	12.1187	-6.97514	0.0346136	TRUE
TG 55:3	TG	916.832	34.9936	8.77427	0.00593682	TRUE			FA 20:4_a	FA	303.233	11.6956	-7.48853	0.0127999	TRUE
TG 15:0_16:0_18:1	TG	836.77	33.8322	8.67872	0.000643357	TRUE			EtherPE 18:2e_22:3	EtherPE	778.575	22.7769	-7.93159	0.000701974	TRUE
TG 42:1	TG	743.616	30.4122	8.62524	0.000860468	TRUE			EtherPC 18:0e_18:1	EtherPC	818.627	23.4245	-8.21588	1.04881e-05	TRUE
PS 16:1_18:1_b	PS	758.497	17.3434	8.46156	0.00612656	TRUE			PE 18:1_20:3	PE	766.539	20.4069	-8.34128	1.29229e-05	TRUE
TG 14:1_16:1_18:2	TG	816.708	31.271	8.44062	0.00243647	TRUE			EtherPE 18:1e_22:3	EtherPE	780.59	24.3451	-8.865	0.000184521	TRUE
LPC 0:0/16:1	LPC	494.324	5.8124	8.35468	8.35436e-05	TRUE
TG 15:2_18:1_18:1	TG	858.754	32.4521	8.29726	0.00355871	TRUE
PC 18:1_19:2	PC	798.599	20.2465	8.26208	0.00186566	TRUE
TG 46:2	TG	792.708	31.6547	8.24832	0.000192845	TRUE
TG 44:3	TG	767.616	29.6721	8.2358	0.0141177	TRUE
TG 18:1_20:2_22:1	TG	984.895	37.0347	8.2249	3.58633e-06	TRUE
TG 15:2_16:1_18:1	TG	830.723	31.509	8.2158	0.000429698	TRUE
TG 18:1_20:2_20:2	TG	954.848	35.1135	8.19614	0.00152919	TRUE
SM d33:1	SM	689.559	16.9182	8.18963	0.00188286	TRUE
PE 18:1_19:1	PE	756.554	21.3097	7.9851	0.0132723	TRUE
TG 16:1_18:2_18:2	TG	870.754	32.5243	7.91437	0.0132827	TRUE
SM d41:2	SM	799.668	22.4272	7.83041	0.000269001	TRUE
TG 47:2	TG	806.723	32.1176	7.75824	0.000299208	TRUE
PC 15:1_17:1	PC	730.538	19.6296	7.70464	0.000701974	TRUE
TG 14:0_15:0_18:1	TG	808.739	32.9097	7.69105	0.00122726	TRUE
TG 14:0_14:0_14:0	TG	740.676	31.2478	7.66252	0.00329393	TRUE
PC 16:1_20:3	PC	782.569	17.7611	7.66166	0.00113309	TRUE
TG 47:3	TG	804.708	31.334	7.62453	0.000238755	TRUE
TG 14:0_16:1_20:3	TG	844.738	32.0806	7.60257	0.000765058	TRUE
DG 16:1_16:1	DG	582.509	19.9399	7.59527	0.00631899	TRUE
Cer_NS d18:2_24:1_a	Cer_NS	646.613	23.9214	7.57254	0.000689705	TRUE
GM3 d42:1	GM3	1263.83	21.6599	7.53598	0.00171802	TRUE
TG 14:0_15:0_16:1	TG	780.707	31.9296	7.52687	0.00142237	TRUE
PC 18:2_18:2	PC	782.569	18.2947	7.4972	0.00276732	TRUE
TG 17:1_18:1_18:1	TG	888.801	34.126	7.48696	0.000298825	TRUE
TG 49:1	TG	836.77	33.836	7.47507	0.00150578	TRUE
PG 18:1_18:2_c	PG	771.517	17.4453	7.39555	0.0308775	TRUE
PC 14:0_15:0	PC	692.522	17.2943	7.38377	0.000413052	TRUE
TG 16:1_18:1_20:3	TG	898.785	33.0125	7.37894	0.00190696	TRUE
PG 17:1_18:1	PG	759.517	16.6402	7.29518	0.0141324	TRUE
PG 16:1_18:2	PG	743.486	15.4024	7.27827	0.00211782	TRUE
PE 16:1_18:2_a	PE	712.492	17.8409	7.16526	0.0286872	TRUE
DG 14:0_16:1	DG	556.493	19.5777	7.12699	0.00167246	TRUE
PC 18:1_17:2	PC	770.568	18.5717	7.11053	0.0239006	TRUE
CL 68:5	CL	1397.95	30.493	7.03517	0.00242621	TRUE
TG 55:2	TG	918.848	35.7694	7.01982	0.000340026	TRUE
PC 16:1_18:1_c	PC	758.569	21.3424	6.98779	0.0172061	TRUE
SM d44:1	SM	843.731	27.3924	6.98122	0.0121491	TRUE
PG 14:0_18:1	PG	719.486	15.7711	6.95654	0.00694114	TRUE
TG 17:0_18:0_18:1	TG	892.832	35.4627	6.93944	0.00435004	TRUE
PC 18:1_19:1	PC	800.616	24.1206	6.91125	0.00207894	TRUE
PS 18:1_20:2	PS	812.543	19.0843	6.84398	0.00332508	TRUE
PE 16:1_18:2_b	PE	712.491	18.1096	6.76492	2.16513e-05	TRUE
CE 20:2	CE	694.649	34.9292	6.67041	0.0306649	TRUE
TG 18:1_22:0_22:2	TG	1019.9	39.8212	6.64939	0.0103098	TRUE
Cer_NS d18:2_24:1_b	Cer_NS	646.613	24.2836	6.62626	0.0062957	TRUE
PS 16:1_18:1_a	PS	758.497	17.0237	6.55064	0.000650385	TRUE
TG 49:3	TG	837.694	32.2927	6.52637	0.010915	TRUE
PI 16:1_18:2	PI	831.502	15.9601	6.47821	0.0151683	TRUE
PG 18:2_18:2	PG	769.501	15.8619	6.45284	0.0389608	TRUE
PG 18:1_20:3_a	PG	797.533	16.4965	6.43933	0.000104887	TRUE
PC 15:0_20:1	PC	774.6	23.9019	6.42037	0.014521	TRUE
LPC 0:0/16:0	LPC	496.34	7.7327	6.37984	1.01188e-05	TRUE
HexCer_AP t18:0_24:0	HexCer_AP	890.693	23.6824	6.34026	0.00612656	TRUE
PC 14:1_16:1	PC	702.507	15.8612	6.32477	0.00780343	TRUE
SM d36:2	SM	729.59	18.1451	6.27276	0.00246962	TRUE
PI 33:2	PI	819.502	16.0963	6.25372	0.0217668	TRUE
TG 18:1_18:1_20:3	TG	926.816	33.8962	6.24965	0.000580278	TRUE
DG 18:1_20:2	DG	664.587	24.5504	6.24058	0.000956239	TRUE
Cer_NS d16:1_24:1	Cer_NS	620.597	23.3437	6.23096	0.000170973	TRUE
LPC 0:0/14:0	LPC	468.308	5.1805	6.21325	0.00751266	TRUE
TG 14:0_14:0_16:0	TG	768.707	32.2424	6.19482	0.000576807	TRUE
TG 14:1_14:1_16:1	TG	762.661	29.6545	6.17645	0.00998462	TRUE
DG 18:1_20:1	DG	666.603	25.7361	6.09669	0.000555297	TRUE
PI 18:1_19:2	PI	873.549	17.8724	6.09387	0.0359384	TRUE
PI 34:3	PI	831.502	16.0565	6.07336	0.00178692	TRUE
SM d41:1	SM	801.684	24.3262	6.06531	0.0023526	TRUE
SM d43:2	SM	827.699	24.417	6.04775	0.00196998	TRUE
PC 37:1	PC	802.632	23.0145	6.00431	0.00447468	TRUE
LPC 0:0/18:2	LPC	520.339	6.8358	5.99722	0.00037588	TRUE
PC 15:0_16:1	PC	718.538	17.6034	5.95599	5.13869e-06	TRUE
Cer_ADS d44:2	Cer_ADS	736.645	26.0679	5.9158	8.91406e-05	TRUE
CL 64:4	CL	1343.9	28.7132	5.90182	0.0129499	TRUE
PS 16:1_18:3	PS	754.463	17.4388	5.87282	0.00160405	TRUE
PE 14:0_16:1	PE	660.46	16.8894	5.87127	0.00694114	TRUE
TG 16:1_18:1_18:2	TG	872.77	33.1433	5.81763	6.89884e-06	TRUE
Cer_NP t40:1	Cer_NP	682.598	22.2333	5.80064	9.9438e-05	TRUE
PI 15:0_18:1_b	PI	821.517	17.0571	5.78065	0.00132867	TRUE
Cer_ADS d41:0	Cer_ADS	698.629	24.9146	5.77159	0.0155357	TRUE
LPE 18:1_b	LPE	478.294	9.4093	5.76374	4.64172e-05	TRUE
TG 58:2	TG	965.85	37.9543	5.76178	1.42888e-06	TRUE
DG 14:0_16:0	DG	558.509	21.0043	5.71286	0.0123349	TRUE
PE 16:1_16:1	PE	686.476	17.3802	5.69169	0.000118442	TRUE
TG 16:0_17:0_18:1	TG	864.8	34.6963	5.676	0.00122726	TRUE
PC 17:0_18:0	PC	776.616	22.2373	5.66532	0.00727414	TRUE
LPE 16:0	LPE	452.278	8.5964	5.66378	0.0132827	TRUE
Cer_ADS d44:1	Cer_ADS	738.66	27.7738	5.59196	0.00548139	TRUE
CL 68:7	CL	1393.91	30.0121	5.55374	0.00356169	TRUE
PC 16:1_16:2	PC	728.522	16.5411	5.52708	0.00615087	TRUE
DG 14:1_16:1	DG	554.477	18.2623	5.51157	0.00327091	TRUE
DG 18:1_18:2	DG	636.556	22.6032	5.49247	0.0145567	TRUE
BMP 16:1_18:1	BMP	764.543	16.0483	5.45745	0.00304079	TRUE
PG 32:1	PG	719.486	16.6839	5.43652	0.000315253	TRUE
CL 70:5	CL	1425.98	31.7206	5.39172	0.0338422	TRUE
DG 17:1_18:1	DG	624.556	22.8589	5.38584	0.00932045	TRUE
TG 51:2	TG	862.785	33.9793	5.37645	7.96598e-06	TRUE
PI 15:0_18:1_a	PI	821.518	16.7282	5.37381	0.0487775	TRUE
Cer_NP t42:2	Cer_NP	662.608	24.2299	5.33108	0.00388598	TRUE
HBMP 18:1_18:1_18:1	HBMP	1037.78	27.8331	5.27395	0.0061229	TRUE
PC 16:0_17:0	PC	748.584	20.7071	5.26258	8.92083e-09	TRUE
Cer_NP t18:1_24:1	Cer_NP	708.613	22.8532	5.23334	0.0179768	TRUE
TG 18:1_18:2_20:2	TG	926.816	34.3425	5.17308	0.00184681	TRUE
Cer_AS d40:2	Cer_AS	680.583	22.3622	5.10489	0.00144259	TRUE
Cer_ADS d41:1	Cer_ADS	696.614	25.0184	5.10262	0.00628184	TRUE
CL 66:4	CL	1371.93	30.0134	5.10023	0.000955777	TRUE
TG 60:2	TG	993.882	39.6377	5.00577	0.000315253	TRUE
Cer_NS d18:1_26:0	Cer_NS	678.676	28.893	4.96822	0.0161887	TRUE
PC 34:2_a	PC	758.569	20.9191	4.96348	0.0141177	TRUE
TG 16:1_16:1_18:1	TG	846.755	32.7969	4.95912	3.89591e-08	TRUE
SM d32:0	SM	677.559	16.7323	4.91315	0.0004924	TRUE
PI 32:0	PI	809.517	17.4101	4.81048	0.0584119	FALSE
TG 58:4	TG	956.864	35.732	4.77628	0.0014556	TRUE
PC 18:1_18:1_c	PC	786.6	22.9318	4.64844	2.94749e-05	TRUE
PC 16:1_17:1	PC	744.553	18.0022	4.62662	3.29589e-08	TRUE
PE 17:0_18:1	PE	730.539	20.9987	4.59816	0.000661351	TRUE
PC 18:1_18:2_a	PC	784.583	18.7088	4.54737	0.0338422	TRUE
PG 18:1_19:2	PG	785.532	17.386	4.53023	0.102214	FALSE
TG 14:0_16:1_18:1	TG	820.74	32.5949	4.51098	1.50145e-07	TRUE
Cer_AS d27:1_16:0	Cer_AS	724.645	25.0777	4.46408	0.0212376	TRUE
PC 34:1	PC	760.584	22.9186	4.43359	2.70267e-06	TRUE
PI 16:0_14:1	PI	779.471	15.3097	4.42863	0.0136556	TRUE
TG 14:0_16:0_16:1	TG	794.724	32.4106	4.41911	3.07205e-07	TRUE
PG 16:1_16:1_b	PG	717.47	15.7702	4.41489	0.0156755	TRUE
PC 14:0_18:1	PC	732.553	20.8449	4.39656	0.0334835	TRUE
TG 17:0_18:1_18:1	TG	890.817	34.8524	4.38544	0.00100782	TRUE
LPC 0:0/20:2	LPC	548.371	9.8632	4.37382	0.0243649	TRUE
PG 16:1_20:3	PG	769.501	15.4005	4.32578	0.00574568	TRUE
LPE 16:1	LPE	450.262	5.967	4.2668	0.0157158	TRUE
PE 18:1_24:1	PE	826.63	25.8936	4.19954	0.00571812	TRUE
Cer_AP t42:1	Cer_AP	726.625	23.2787	4.18207	1.42888e-06	TRUE
Cer_AS d42:3	Cer_AS	706.598	22.9088	4.15764	0.0243649	TRUE
PE 24:0_18:1	PE	828.648	27.5875	3.99262	0.00634986	TRUE
PG 16:1_18:1_d	PG	745.502	17.3758	3.96446	0.00800898	TRUE
Cer_NS d18:1_24:1_b	Cer_NS	648.629	26.0594	3.93314	0.0217668	TRUE
PC 34:2_b	PC	758.569	21.1599	3.92533	0.00492022	TRUE
PC 29:0	PC	692.522	16.933	3.82452	0.0501338	FALSE
Cer_NS d18:1_23:0	Cer_NS	636.628	26.0946	3.8226	0.0284113	TRUE
LPC 20:1/0:0	LPC	550.386	12.4819	3.79427	0.00359449	TRUE
PI 17:0_18:1_b	PI	849.549	18.5191	3.78738	0.0177326	TRUE
Cer_BDS d44:0	Cer_BDS	740.675	27.6962	3.75092	0.000716795	TRUE
TG 14:0_15:0_16:0	TG	782.723	32.5382	3.71356	0.0387883	TRUE
SM d35:1_a	SM	717.589	18.1817	3.70709	0.00663757	TRUE
PI 15:0_18:0	PI	823.533	17.8474	3.70663	0.143403	FALSE
PE 18:0_19:2	PE	756.554	21.3551	3.61062	0.00445095	TRUE
PI 34:2_b	PI	833.518	17.0486	3.56733	0.00212082	TRUE
TG 54:4	TG	900.802	33.9988	3.56083	2.11398e-06	TRUE
PC 34:4	PC	754.531	17.1544	3.51943	0.00879384	TRUE
FA 22:1	FA	337.311	15.4328	3.50683	0.000622491	TRUE
Cer_NS d18:1_26:1	Cer_NS	676.66	27.1462	3.4526	0.00126958	TRUE
LPC 0:0/18:1	LPC	522.356	8.5405	3.41768	2.76899e-07	TRUE
PG 33:1	PG	733.501	17.3712	3.35126	0.0501338	FALSE
PC 14:0_16:1_a	PC	704.523	16.8475	3.34286	3.37611e-09	TRUE
PE 16:0_18:0	PE	718.538	21.5379	3.34195	0.00207894	TRUE
DG 16:1_18:1	DG	610.541	21.8586	3.33402	3.94044e-09	TRUE
PE 22:0_18:1	PE	800.616	25.7522	3.32208	0.0427178	TRUE
PC 18:1_16:2	PC	756.554	17.904	3.25099	4.66087e-11	TRUE
PG 16:1_18:1_a	PG	745.502	16.0554	3.23381	9.36207e-11	TRUE
PC 16:1_18:2	PC	756.554	17.9142	3.14715	6.35362e-11	TRUE
DG 16:0_18:0	DG	614.571	25.0267	3.0924	0.0225201	TRUE
PI 16:1_18:1	PI	833.517	17.3026	3.08275	0.0487775	TRUE
TG 18:1_18:1_22:1	TG	958.88	36.625	3.0578	1.65504e-05	TRUE
PC 10:0_18:1	PC	676.491	15.5472	3.04271	0.0317767	TRUE
PI 17:0_18:1_a	PI	849.549	18.1707	3.03464	0.00339216	TRUE
PI 37:2	PI	875.564	19.1017	2.99373	0.000429698	TRUE
Cer_NS d18:1_25:1	Cer_NS	662.644	26.2292	2.98304	0.342002	FALSE
PI 17:1_18:1	PI	847.533	17.364	2.96112	3.94044e-09	TRUE
Cer_NP t17:0_24:1	Cer_NP	696.614	23.158	2.95077	7.01225e-05	TRUE
TG 18:1_18:1_20:2	TG	928.833	34.8441	2.90907	4.64647e-06	TRUE
Cer_NS d17:1_24:1	Cer_NS	634.613	24.3197	2.86947	0.0507738	FALSE
FA 16:1	FA	253.217	8.5397	2.83337	0.00240986	TRUE
SM d35:1_b	SM	717.59	18.534	2.82796	0.00399993	TRUE
FA 22:2	FA	335.295	14.5028	2.81013	0.0389712	TRUE
PI 18:0_22:2	PI	917.611	21.3672	2.78867	0.0545453	FALSE
TG 16:1_18:1_18:1	TG	874.787	33.6954	2.71366	8.43999e-05	TRUE
FA 18:2	FA	279.233	10.0136	2.69844	0.152243	FALSE
LPE 18:0	LPE	480.309	12.2151	2.67847	7.6519e-05	TRUE
PC 14:1_18:1	PC	730.538	17.6645	2.64711	0.00453017	TRUE
LPG 18:1	LPG	509.288	7.2678	2.63671	0.200386	FALSE
SM d44:3	SM	839.699	24.0233	2.62418	0.0601858	FALSE
Cer_ADS d43:1	Cer_ADS	724.645	26.8723	2.58844	0.116048	FALSE
PG 38:4	PG	797.532	16.995	2.56231	0.00386854	TRUE
Cer_ADS d40:1	Cer_ADS	682.598	24.0431	2.55133	4.68496e-05	TRUE
PE 17:1_18:1	PE	728.523	19.608	2.55108	0.00798322	TRUE
PG 18:1_18:2_a	PG	771.518	16.5172	2.54651	1.30254e-08	TRUE
FA 20:2	FA	307.264	13.1638	2.54394	6.63772e-07	TRUE
PG 16:0_18:1_b	PG	747.517	17.3367	2.54027	0.000142776	TRUE
BMP 18:1_18:2	BMP	790.559	16.5152	2.52872	0.0863819	FALSE
PC 16:1_16:1_a	PC	730.539	17.3505	2.48461	1.65521e-10	TRUE
TG 14:0_16:0_18:1	TG	822.755	33.3777	2.44209	2.46137e-07	TRUE
LPC 14:0/0:0	LPC	468.308	5.6399	2.35474	0.0540211	FALSE
TG 60:3	TG	986.911	38.1312	2.3228	1.35546e-05	TRUE
PG 16:1_18:1_c	PG	745.502	16.9522	2.29724	3.83746e-05	TRUE
TG 18:1_20:1_20:3	TG	954.847	34.9894	2.27567	0.173096	FALSE
PI 16:0_16:1	PI	807.502	16.4135	2.26441	7.05543e-05	TRUE
Cer_NDS d16:0_16:0	Cer_NDS	512.503	18.1215	2.25061	0.0372187	TRUE
HexCer_NDS d40:1	HexCer_NDS	828.656	23.1821	2.24281	0.0207071	TRUE
Cer_ADS d42:2	Cer_ADS	708.614	24.2136	2.2283	4.94393e-08	TRUE
PC 30:3	PC	700.488	16.4948	2.20315	0.16151	FALSE
TG 18:1_18:1_20:1	TG	930.849	35.4333	2.20257	1.01188e-05	TRUE
SM d38:0	SM	761.651	21.9637	2.12076	0.157491	FALSE
SM d40:0	SM	789.683	24.0835	2.10051	0.27205	FALSE
PC 14:0_14:0	PC	678.507	16.5001	2.08948	2.76006e-07	TRUE
PC 16:0_22:3	PC	812.616	21.4366	2.0416	3.37611e-09	TRUE
PC 14:0_16:1_b	PC	704.522	17.2347	2.03631	2.25903e-10	TRUE
SM d44:2	SM	841.716	25.4083	1.96266	0.000911047	TRUE
PG 18:1_18:1_b	PG	773.533	17.6466	1.95912	0.00178692	TRUE
PI 34:2_a	PI	833.518	16.6831	1.94285	2.37577e-06	TRUE
PG 16:0_18:1_a	PG	747.517	16.9652	1.91231	1.65627e-08	TRUE
TG 16:0_16:1_18:1	TG	848.771	33.5264	1.91201	9.02178e-05	TRUE
Cer_NS d18:1_20:0	Cer_NS	594.582	23.1022	1.9033	0.0557403	FALSE
Cer_NS d18:1_14:0	Cer_NS	510.488	17.5409	1.87804	1.42888e-06	TRUE
TG 18:1_22:0_22:1	TG	1016.96	40.7241	1.85572	1.20946e-05	TRUE
TG 56:2	TG	932.864	36.4397	1.80043	0.00121181	TRUE
PG 18:2_20:3	PG	795.517	15.8054	1.79725	0.209927	FALSE
PC 35:2	PC	772.585	19.6455	1.78163	8.25934e-08	TRUE
PE 18:1_22:2	PE	796.583	22.8141	1.76116	2.03095e-06	TRUE
SM d32:1	SM	675.544	16.206	1.72379	4.66087e-11	TRUE
PS 36:4	PS	782.494	18.1988	1.71632	0.0916998	FALSE
TG 12:0_14:0_14:0	TG	712.645	30.1443	1.70524	0.133662	FALSE
PC 18:1_20:1_b	PC	814.632	23.1106	1.64325	0.00292492	TRUE
PC 15:0_18:1_b	PC	746.57	19.2824	1.63323	3.04786e-05	TRUE
Cer_ADS d42:1	Cer_ADS	710.629	25.9572	1.6059	1.59834e-06	TRUE
SM d28:1_12:1	SM	785.653	21.4765	1.60021	0.00150578	TRUE
PC 15:0_18:1_a	PC	746.569	19.0179	1.59488	3.18058e-05	TRUE
PC 30:2	PC	702.507	16.014	1.57174	0.0295017	TRUE
PC 16:1_18:1_d	PC	758.569	21.6879	1.56677	0.140371	FALSE
LPC 16:0/0:0	LPC	496.34	8.4085	1.56014	5.09392e-08	TRUE
DG 15:0_18:1	DG	598.54	22.4161	1.54333	0.300987	FALSE
Cer_NDS d18:0_16:0	Cer_NDS	540.535	19.8729	1.50429	0.000344971	TRUE
PC 15:0_16:0_b	PC	720.553	18.8831	1.50262	1.28467e-05	TRUE
DG 18:1_18:1	DG	638.572	23.8271	1.49835	5.5864e-08	TRUE
Cer_ADS d26:0_16:1	Cer_ADS	710.63	24.1149	1.49563	2.11398e-06	TRUE
SM d42:1	SM	815.7	25.3259	1.45455	2.25903e-10	TRUE
Cer_AS d46:2	Cer_AS	764.675	27.9563	1.3569	0.25187	FALSE
PC 16:0_16:1_b	PC	732.554	19.2268	1.35437	0.00022323	TRUE
PI 18:1_18:2	PI	859.534	17.3779	1.35224	7.35944e-08	TRUE
TG 14:0_16:0_16:0	TG	796.739	33.2239	1.32226	0.000455789	TRUE
SM d33:0	SM	691.574	17.493	1.25424	0.418904	FALSE
TG 16:0_18:1_22:0	TG	934.879	37.8436	1.20407	0.0921135	FALSE
HBMP 16:0_18:1_18:1	HBMP	1011.76	27.5569	1.19713	0.328296	FALSE
SM d40:1	SM	787.669	23.2676	1.19618	8.06104e-07	TRUE
LPC 18:2/0:0	LPC	520.339	7.3879	1.13088	0.394218	FALSE
LPC 18:1/0:0	LPC	522.355	9.2047	1.12699	0.0485829	TRUE
Cer_AS d18:1_24:0	Cer_AS	664.624	25.9578	1.12527	0.434019	FALSE
PC 16:0_19:1	PC	774.601	21.1004	1.10541	3.83746e-05	TRUE
Cer_NP t44:1	Cer_NP	738.66	25.9984	1.06432	0.000170973	TRUE
HexCer_NDS d44:1	HexCer_NDS	884.718	26.863	1.03833	0.399911	FALSE
PC 17:1_20:1	PC	800.616	21.4343	1.03114	6.92163e-05	TRUE
Cer_NS d18:1_24:1_a	Cer_NS	648.629	25.2564	0.96494	3.6318e-08	TRUE
PC 17:0_18:1	PC	774.6	20.6918	0.958176	8.02452e-05	TRUE
PC 16:0_18:1_b	PC	760.585	20.8572	0.956969	8.04356e-07	TRUE
HexCer_NS d18:1_24:1	HexCer_NS	854.671	23.3505	0.953379	0.0016548	TRUE
TG 18:1_18:1_18:1	TG	902.818	34.5578	0.925557	3.38834e-05	TRUE
Cer_NS d18:1_22:0	Cer_NS	622.613	25.098	0.923039	0.00617026	TRUE
Cer_NS d18:1_18:0	Cer_NS	566.55	21.1231	0.920983	0.0944543	FALSE
CL 70:7	CL	1421.94	31.2845	0.909281	0.00533325	TRUE
SM d42:3	SM	811.668	22.2426	0.868427	0.114088	FALSE
LPC 18:0/0:0	LPC	524.371	11.9884	0.785534	0.00446788	TRUE
PC 16:0_18:2	PC	758.571	19.0216	0.782748	1.64037e-06	TRUE
TG 16:0_18:1_18:1	TG	876.803	34.4073	0.771661	0.0156876	TRUE
DG 18:0_18:1	DG	640.587	25.4296	0.769817	0.020025	TRUE
PC 38:4_a	PC	810.6	19.9494	0.742602	0.0110041	TRUE
Cer_BDS d40:0	Cer_BDS	684.614	23.9472	0.739301	0.0114477	TRUE
GM3 d34:1	GM3	1151.7	15.7617	0.735857	0.0358063	TRUE
DG 16:0_18:1	DG	612.556	23.4149	0.726016	8.90976e-06	TRUE
PE 18:0_20:2	PE	770.57	22.6163	0.724698	1.01188e-05	TRUE
PG 18:1_20:3_b	PG	797.533	17.352	0.712768	0.00652917	TRUE
PC 16:1_16:1_b	PC	730.537	18.0244	0.709099	0.0604555	FALSE
PC 20:2_20:2	PC	838.631	21.8868	0.685243	0.0245583	TRUE
PE 18:1_22:1	PE	798.6	24.069	0.67267	0.000103648	TRUE
PS 34:1	PS	760.513	18.2137	0.662867	0.000139294	TRUE
TG 18:0_18:1_18:1	TG	904.833	35.2976	0.62489	0.00160405	TRUE
TG 16:0_16:0_18:1	TG	850.786	34.2762	0.621586	0.000184521	TRUE
PC 15:0_16:0_a	PC	720.553	18.5483	0.564801	0.000575482	TRUE
FA 20:1	FA	309.28	13.9912	0.561054	0.00315254	TRUE
PS 16:0_16:1	PS	732.481	16.8625	0.540087	0.717533	FALSE
CL 68:4	CL	1399.96	31.2752	0.516082	0.000315944	TRUE
PE 16:0_16:1	PE	688.492	18.4596	0.495134	0.0010882	TRUE
PG 18:1_18:1_a	PG	773.535	17.3298	0.47822	0.000725359	TRUE
PC 20:1_20:2	PC	840.647	23.0476	0.473299	0.0012722	TRUE
SM d42:2	SM	813.685	23.3838	0.460942	2.00737e-05	TRUE
Cer_NS d18:2_16:0	Cer_NS	536.503	18.0353	0.456568	0.692531	FALSE
PE 16:0_18:1	PE	716.523	20.1611	0.451762	0.00144259	TRUE
PE 18:0_20:1	PE	772.585	23.8305	0.443168	0.0148663	TRUE
DG 14:1_14:1	DG	526.446	16.755	0.434778	0.739552	FALSE
HexCer_NDS d42:1	HexCer_NDS	856.687	25.0627	0.431881	0.00308987	TRUE
PC 15:1_20:1	PC	772.585	22.2319	0.418251	0.00726752	TRUE
DG 16:0_16:0	DG	586.54	22.9887	0.400585	0.0129904	TRUE
PE 16:1_18:1	PE	714.508	18.8131	0.392749	0.0155166	TRUE
Cer_AP t18:0_24:0	Cer_AP	728.64	25.0221	0.340668	0.698568	FALSE
PG 18:1_20:2	PG	799.548	17.7972	0.32429	0.00113309	TRUE
Cer_NP t18:0_16:0	Cer_NP	600.52	18.272	0.31604	0.149768	FALSE
DG 18:1_22:1	DG	694.634	27.6166	0.299356	0.833381	FALSE
PC 14:0_16:0	PC	706.539	18.0457	0.289414	0.00259157	TRUE
PC 16:1_18:1_b	PC	758.569	19.6427	0.187126	0.153781	FALSE
PE 18:1_20:2	PE	768.554	21.133	0.169626	0.417556	FALSE
PC 18:1_18:2_b	PC	784.586	19.4098	0.165221	0.0288111	TRUE
TG 54:1	TG	906.849	36.2966	0.147652	0.38699	FALSE
PE 18:1_18:2	PE	740.523	19.4468	0.130275	0.515149	FALSE
BMP 18:1_18:1	BMP	792.575	17.3037	0.122089	0.02479	TRUE
PG 16:1_18:1_b	PG	745.502	16.2893	0.0956391	0.569005	FALSE
SM d38:2	SM	757.621	19.8975	0.0639525	0.547668	FALSE
PC 33:0	PC	748.584	20.2787	0.0234839	0.80853	FALSE
EtherPE 18:1e_20:1	EtherPE	756.59	25.1567	-0.0227532	0.961746	FALSE
PC 16:0_16:1_a	PC	732.556	18.4098	-0.0403016	0.641786	FALSE
PE 18:1_20:1	PE	770.57	22.2012	-0.0468736	0.605802	FALSE
PC 18:1_20:2	PC	812.617	21.1782	-0.0473642	0.443158	FALSE
PI 18:0_20:1	PI	891.596	20.8351	-0.0559461	0.74711	FALSE
Cer_NS d18:1_16:0	Cer_NS	538.519	19.2518	-0.0635448	0.62766	FALSE
PC 16:1_18:1_a	PC	758.572	18.7576	-0.0636696	0.438972	FALSE
CL 72:8	CL	1447.96	31.7391	-0.0708924	0.935637	FALSE
PI 36:3_a	PI	859.534	17.3182	-0.116023	0.628496	FALSE
PG 18:1_18:2_b	PG	771.517	16.7831	-0.117244	0.210933	FALSE
PI 34:1	PI	835.534	17.7522	-0.139315	0.114088	FALSE
PC 18:1_18:3	PC	782.567	18.6622	-0.150058	0.103733	FALSE
PC 18:1_22:1	PC	842.663	24.4598	-0.174351	0.313338	FALSE
PS 18:0_20:2	PS	814.559	20.9269	-0.182742	0.781155	FALSE
TG 16:0_18:0_18:1	TG	878.817	35.1642	-0.188565	0.0588773	FALSE
SM d34:2	SM	701.559	16.6344	-0.197399	0.328296	FALSE
Cer_NS d18:1_24:0	Cer_NS	650.645	27.028	-0.202585	0.0121491	TRUE
Cer_ADS d42:0	Cer_ADS	712.645	25.8673	-0.247351	0.0067427	TRUE
PI 18:1_20:2	PI	887.565	18.5981	-0.254589	0.0305833	TRUE
LPI 18:0	LPI	599.32	9.721	-0.279789	0.172539	FALSE
PS 18:0_18:1	PS	788.545	19.6752	-0.30615	0.288635	FALSE
SM d25:3_17:0	SM	811.668	21.9665	-0.308412	0.00131896	TRUE
EtherPE 16:1e_16:1	EtherPE	672.497	19.369	-0.32156	0.0405444	TRUE
PG 16:1_17:1	PG	731.486	15.5137	-0.35163	0.633591	FALSE
SM d38:1	SM	759.637	21.2569	-0.370784	8.35436e-05	TRUE
PS 18:1_18:1	PS	786.529	18.4467	-0.379955	0.00198924	TRUE
PI 18:0_18:1	PI	863.565	19.2763	-0.405719	0.00634986	TRUE
FAHFA 18:1_18:0	FAHFA	563.504	12.393	-0.434065	0.296146	FALSE
SM d34:0	SM	705.59	18.2963	-0.455447	0.00109378	TRUE
PC 18:1_20:1_a	PC	814.632	22.369	-0.462317	0.000783288	TRUE
SM d34:1	SM	703.576	17.6706	-0.466469	0.000121774	TRUE
PC 16:0_16:0	PC	734.57	19.8076	-0.518229	7.19667e-05	TRUE
PC 18:0_20:1	PC	816.648	24.1606	-0.526999	3.55231e-07	TRUE
PC 16:0_18:0	PC	762.601	21.7233	-0.571584	0.00169783	TRUE
PE 18:0_18:1	PE	744.555	21.9284	-0.604243	0.00167246	TRUE
CL 72:7	CL	1449.98	32.45	-0.611626	0.00160405	TRUE
Cer_AS d18:1_16:0	Cer_AS	598.505	18.443	-0.637929	0.57236	FALSE
PI 38:2	PI	889.581	19.8693	-0.660277	0.000701974	TRUE
PI 36:2	PI	861.55	18.0367	-0.697601	0.000650385	TRUE
FA 18:1	FA	281.249	12.393	-0.716813	0.0122572	TRUE
PC 31:2	PC	716.522	16.5242	-0.72632	0.600697	FALSE
PG 18:0_18:1	PG	775.549	19.5797	-0.741241	0.00277504	TRUE
PI 38:3_a	PI	887.565	18.7107	-0.762519	0.00152919	TRUE
PI 36:4	PI	857.517	16.6803	-0.766123	0.0105081	TRUE
SM d18:1_18:0	SM	731.606	19.3945	-0.813694	0.000261542	TRUE
PG 18:1_18:1_c	PG	773.533	18.31	-0.841734	3.6391e-05	TRUE
PC 18:0_18:1_a	PC	788.618	22.0559	-0.850931	6.15624e-05	TRUE
CL 70:4	CL	1427.99	32.4537	-0.875357	0.000650385	TRUE
PC 36:1	PC	788.616	22.9332	-0.886461	1.09957e-06	TRUE
PE 18:1_18:1	PE	742.54	20.4946	-0.89315	0.000347461	TRUE
PC 18:0_18:1_b	PC	788.616	23.2583	-0.89733	0.00582242	TRUE
PS 36:2_a	PS	786.528	18.6658	-0.912254	8.87035e-05	TRUE
PC 36:3	PC	784.582	21.7368	-0.937976	0.000238755	TRUE
PC 18:1_18:1_b	PC	786.601	21.3306	-0.958163	0.0343022	TRUE
EtherPE 18:2e_22:2	EtherPE	780.59	23.8101	-1.03004	5.30287e-05	TRUE
EtherPE 16:1e_18:1	EtherPE	700.529	21.0705	-1.09259	6.52641e-05	TRUE
EtherPE 18:2e_22:1	EtherPE	782.606	25.1062	-1.11829	0.0308775	TRUE
PC 16:0_18:1_a	PC	760.588	20.0749	-1.13422	7.41816e-05	TRUE
PC 18:1_18:1_a	PC	786.603	20.4431	-1.14194	3.38834e-05	TRUE
EtherPE 18:2e_18:1	EtherPE	726.544	21.4146	-1.18768	3.00126e-05	TRUE
PI 38:4_a	PI	885.548	17.692	-1.19753	0.00694114	TRUE
EtherPE 18:2e_20:2	EtherPE	752.559	22.0808	-1.25357	3.00126e-05	TRUE
TG 48:0	TG	824.77	34.1401	-1.25365	0.0185442	TRUE
EtherPE 18:1e_18:1	EtherPE	728.56	22.9531	-1.27248	1.29229e-05	TRUE
PC 40:3	PC	840.645	25.9025	-1.2852	6.89884e-06	TRUE
EtherPE 18:1e_24:2	EtherPE	810.634	26.9175	-1.35642	0.000513186	TRUE
EtherPE 38:2e	EtherPE	756.591	24.8028	-1.35674	9.76207e-08	TRUE
PC 38:3	PC	812.615	21.8794	-1.36954	1.32147e-08	TRUE
PC 38:2	PC	814.632	23.3273	-1.37138	0.000129976	TRUE
EtherPE 16:1e_22:2	EtherPE	754.575	23.6165	-1.42627	6.04614e-08	TRUE
EtherPE 18:1e_20:2	EtherPE	754.575	23.6165	-1.43839	3.66809e-07	TRUE
EtherPE 18:2e_16:1	EtherPE	698.512	19.6854	-1.50105	7.03727e-06	TRUE
EtherPE 18:2e_20:1	EtherPE	754.575	23.1852	-1.52481	1.01188e-05	TRUE
Cholesterol	Chol	369.352	17.3703	-1.57204	2.11398e-06	TRUE
EtherPE 18:1e_22:2	EtherPE	782.606	25.26	-1.62145	0.000104887	TRUE
EtherPE 16:1e_20:2	EtherPE	726.544	21.5652	-1.64	0.00126958	TRUE
PC 16:0_18:3	PC	756.551	19.7919	-1.69947	4.05256e-05	TRUE
PI 38:3_b	PI	887.565	19.1415	-1.79022	0.0303199	TRUE
EtherPE 18:2e_18:2_a	EtherPE	724.528	20.2927	-1.8039	1.26682e-06	TRUE
EtherPE 18:1e_22:1	EtherPE	784.622	26.5775	-1.84912	3.94044e-09	TRUE
FA 16:0	FA	255.233	11.3447	-1.85409	0.270468	FALSE
PS 36:2_b	PS	786.528	19.2407	-1.99029	0.0139147	TRUE
EtherPE 18:1e_16:0	EtherPE	702.544	22.5677	-2.01914	4.33231e-08	TRUE
FA 18:0	FA	283.264	13.7169	-2.02573	0.00104741	TRUE
HexCer_NDS d34:1	HexCer_NDS	744.562	17.8352	-2.04404	8.87035e-05	TRUE
EtherPC 34:1e	EtherPC	790.596	21.3364	-2.04635	3.55231e-07	TRUE
PC 18:0_20:4	PC	810.598	22.1337	-2.14135	1.01101e-05	TRUE
PC 42:2	PC	870.694	26.5556	-2.18749	0.0907167	FALSE
PS 18:0_20:4	PS	810.526	19.7039	-2.30892	0.000747122	TRUE
PI 20:1_20:3	PI	913.579	19.5045	-2.68481	0.00212278	TRUE
EtherPC 18:1e_16:0	EtherPC	790.596	21.2988	-2.82095	5.39469e-06	TRUE
PC 38:4_b	PC	810.599	20.3255	-2.93087	4.3677e-05	TRUE
EtherPE 16:1e_22:3	EtherPE	752.559	22.3523	-2.95762	0.00160405	TRUE
TG 56:4	TG	928.832	34.7658	-2.98024	0.0568499	FALSE
EtherPC 18:1e_18:1	EtherPC	816.611	21.6639	-3.12602	2.11398e-06	TRUE
PI 36:3_b	PI	859.533	17.7161	-3.60411	3.34327e-12	TRUE
EtherPE 18:2e_18:3	EtherPE	722.512	19.6229	-3.88078	0.0141177	TRUE
FA 20:6	FA	299.202	7.3867	-4.1151	0.0084258	TRUE
TG 16:0_16:0_18:0	TG	852.801	35.0428	-4.32131	0.0156876	TRUE
PI 38:4_b	PI	885.549	18.0121	-4.3706	9.75494e-09	TRUE
EtherPE 18:2e_18:2_b	EtherPE	724.528	20.7182	-5.01892	0.000326328	TRUE
PG 16:0_20:3	PG	771.517	16.3987	-5.02216	0.00304079	TRUE
PI 18:0_20:3	PI	887.565	19.2861	-5.3169	1.73271e-10	TRUE
PE 18:0_20:3	PE	768.554	21.7737	-5.34684	3.25675e-05	TRUE
EtherPE 16:1e_20:3	EtherPE	724.528	20.9894	-5.56218	1.22852e-08	TRUE
EtherPC 16:0e_16:1	EtherPC	762.565	19.5162	-5.69173	0.000234095	TRUE
EtherPE 18:1e_20:3	EtherPE	752.559	22.8632	-6.07796	4.37828e-06	TRUE
PI 17:0_20:3	PI	873.549	18.5326	-6.18656	4.68496e-05	TRUE
EtherPE 18:2e_20:3	EtherPE	750.544	21.3234	-6.27143	2.76899e-07	TRUE
FA 20:4_b	FA	303.233	12.1187	-6.97514	0.0346136	TRUE
FA 20:4_a	FA	303.233	11.6956	-7.48853	0.0127999	TRUE
EtherPE 18:2e_22:3	EtherPE	778.575	22.7769	-7.93159	0.000701974	TRUE
EtherPC 18:0e_18:1	EtherPC	818.627	23.4245	-8.21588	1.04881e-05	TRUE
PE 18:1_20:3	PE	766.539	20.4069	-8.34128	1.29229e-05	TRUE
EtherPE 18:1e_22:3	EtherPE	780.59	24.3451	-8.865	0.000184521	TRUE

## Sheet: Table S4
Table S4. Log2 normalized peak areas for all MDCK samples.
Name	Class	m/z	RT (min)	C59 24 HR CTRL						C59 48 HR CTRL						C59 72 HR CTRL						C59 24 HR INF						C59 48 HR INF						C59 72 HR INF						C113 24 HR CTRL						C113 48 HR CTRL
BMP 16:1_18:1	BMP	764.544	16.0521	-1.14746	5.2143	-0.943133	7.72944	6.27068	0.890953	3.48534	8.59057	8.02565	5.02628	5.47935	4.70592	6.15696	8.31294	8.30515	7.90498	5.2388	0.415051	3.09419	7.86301	6.99554	3.8441	8.23615	8.28142	4.42212	6.72576	6.10704	4.06963	3.28484	2.21933	4.64229	5.41842	4.78967	7.68869	1.00753	7.25501	9.88912	9.4194	10.155	9.68243	10.1854	9.48884	10.8959	10.7825	10.7535	10.9672
BMP 18:1_18:1	BMP	792.575	17.3049	12.5639	12.5125	12.6631	11.9427	12.7002	12.8474	12.042	12.9439	12.0648	12.6803	12.4473	12.7367	13.4709	13.9534	13.8579	13.5772	13.8944	13.4907	13.0424	13.02	13.2994	13.3508	13.0758	12.9665	11.5243	12.0667	11.8657	11.6721	12.1066	11.4495	11.5271	11.4919	11.4971	11.1575	10.9886	11.2646	13.4838	13.1862	13.2325	13.133	13.1697	13.2006	13.7904	13.574	13.6077	13.8158
BMP 18:1_18:2	BMP	790.559	16.5028	1.77484	0.109591	-5.36746	5.52518	6.03616	-2.24376	4.21136	8.60851	4.99074	1.76232	8.46292	5.97383	4.45451	-2.05373	5.91759	3.78647	5.23853	3.3685	5.62239	5.99627	5.43541	4.14319	7.25674	6.99254	4.7861	6.22129	5.26776	8.45364	4.52159	6.18571	3.40135	4.56241	6.83314	6.62781	6.40588	6.32523	4.91092	2.37407	6.34859	2.83793	5.98181	4.73701	6.41864	4.71096	4.85615	6.24503
BMP 18:1_21:1	BMP	834.621	17.2542	6.26687	7.54228	2.66664	2.78957	5.3867	-1.65411	4.58662	-0.996809	6.11287	4.96699	7.44341	3.53693	9.09586	9.29343	8.80507	9.4517	8.96659	9.3117	6.19532	3.19775	3.13909	4.23653	8.66694	7.92714	6.72224	6.15297	7.93086	4.86634	8.33151	7.46183	6.53573	5.40819	5.06451	4.69859	6.26914	7.89041	6.29645	3.96656	-0.969151	5.54461	6.59977	6.71667	6.76717	5.67479	5.64357	5.89141
CE 18:1	CE	668.634	34.6536	6.25954	2.77459	7.33675	4.70333	7.56381	7.82495	6.98812	5.63069	4.95198	5.62659	3.36884	0.860843	7.84169	-0.171168	6.50647	5.91005	2.13237	5.20615	2.16558	8.53627	-0.0955042	7.50114	5.81173	3.94648	9.69392	10.9937	10.559	10.6802	10.7108	10.3246	11.5846	11.5717	11.5394	11.5109	11.5742	11.2663	11.0445	10.9344	10.9754	11.0916	11.1757	11.0771	10.2071	10.1901	10.2005	10.4585
CE 20:2	CE	694.65	34.9452	4.54516	5.75917	8.45529	6.98377	8.16483	7.30773	5.55366	4.99753	3.56335	1.60137	8.79737	0.251582	2.5769	3.28385	3.44989	6.16452	7.09498	8.34565	-1.7898	4.71901	3.82639	8.14381	-0.683149	5.19203	6.91938	7.67725	5.05081	8.2149	5.73993	5.2241	10.4156	10.4645	10.4826	10.2551	9.60336	10.065	11.3431	11.446	11.3627	11.4402	11.5748	11.3489	10.5687	10.5794	9.97556	10.9761
Cer_ADS d40:1	Cer_ADS	682.597	24.0784	11.9581	11.9503	13.1787	14.9546	12.9527	13.1057	13.6513	7.22326	12.8401	7.33858	13.6013	7.96038	14.4909	10.8748	11.4065	14.4596	10.8912	14.5264	13.1474	12.7036	6.99718	13.0799	13.1646	12.8156	13.3031	12.5996	13.5994	13.0406	12.9956	13.305	9.88149	9.76957	8.9201	13.2054	13.2801	13.2297	12.0935	12.3411	12.2614	11.7676	11.868	13.1863	12.2873	12.7335	12.8911	12.2937
Cer_ADS d40:2	Cer_ADS	680.582	22.3947	7.26399	1.05027	1.95993	12.7434	7.24276	-2.91784	6.38069	4.86898	2.61159	4.16966	8.26586	2.86777	10.8022	4.10414	5.36964	10.8385	7.2115	11.0216	2.78086	8.52459	3.86673	5.73676	4.81259	6.02351	5.89408	5.20636	5.01211	7.15892	6.54483	5.72823	1.33645	6.94324	6.06442	9.45736	9.83634	9.4793	-0.185669	5.20372	5.9656	6.65194	5.53449	4.69142	6.98628	2.62829	5.12663	5.25759
Cer_ADS d42:2	Cer_ADS	708.613	24.2489	13.0935	13.1301	14.4852	16.9367	14.0197	14.3041	14.7668	12.0363	13.659	12.2119	14.2425	12.4949	15.7977	13.2854	13.0325	15.761	13.0731	15.8183	14.3129	14.1007	11.7364	14.2667	14.2589	13.9017	14.5034	13.5039	14.624	13.879	13.8389	14.6438	11.0312	11.4698	11.5847	14.4216	14.5202	14.4917	13.204	13.2603	13.2397	12.748	12.831	14.2384	13.009	13.9676	14.1742	13.0348
Cer_ADS d43:2	Cer_ADS	722.629	25.2349	7.09365	7.26569	5.6323	10.9952	7.04765	7.94463	4.90037	4.94749	5.93689	8.35209	0.711033	-1.12847	7.48477	7.5083	5.27247	5.77654	8.16136	4.26614	-3.68761	2.98697	7.60092	5.47709	7.1847	2.69577	7.34482	0.322993	4.07823	3.47239	4.31939	0.299198	2.75328	4.15498	-1.33774	7.61098	7.24413	6.67755	3.72893	6.50984	5.14707	3.03923	5.57456	5.84304	7.28993	5.94173	5.96879	3.83755
Cer_ADS d44:1	Cer_ADS	738.659	26.0406	5.96374	6.10367	10.4817	13.3886	9.79309	9.63789	11.7762	5.72719	11.775	6.34916	11.4171	6.34518	12.8652	12.0396	11.9113	12.7981	11.9977	12.8518	10.1867	10.2028	5.9543	10.5007	10.7715	9.38749	12.5358	10.0343	11.6103	11.0956	10.0435	12.3623	10.244	10.144	10.0332	11.3535	11.484	11.4752	9.77358	11.365	11.3147	10.9204	10.8562	11.3119	10.2498	11.9483	11.7649	9.6997
Cer_ADS d44:2	Cer_ADS	736.644	26.1091	5.96895	6.94892	10.9364	14.5025	10.6106	11.4694	12.4642	1.89817	11.3383	3.67715	11.0892	8.48409	13.0384	8.04067	7.45121	13.1978	6.28178	13.2691	10.9451	9.80597	7.95934	11.3911	10.5716	11.0242	12.8102	10.0432	12.4982	10.7004	10.3142	12.9581	4.97654	5.04195	7.54278	11.7092	11.8253	11.6722	8.93908	11.3992	11.6029	10.9315	11.0401	12.0763	8.97972	12.3377	12.5181	9.65103
Cer_AP t42:0	Cer_AP	728.639	25.0729	8.52818	7.00202	6.90993	8.92372	3.96566	5.27412	8.16105	7.13563	6.42865	9.0695	7.99472	4.99687	5.72557	7.3602	8.63672	5.78613	6.31936	5.92632	7.98461	7.52571	7.48285	4.48628	6.10971	5.19803	9.62078	6.23113	0.0830635	5.51699	7.10938	4.72565	6.15714	5.63214	5.49001	6.6579	5.01755	5.02345	-1.34752	4.51004	4.52342	6.12295	4.66749	5.14999	3.4664	4.46102	9.38252	4.46936
Cer_AP t42:1	Cer_AP	726.623	23.3248	8.78643	6.95836	10.6268	11.1247	10.4289	10.2312	9.16583	8.15665	6.54448	5.78998	6.29559	4.10248	11.3789	6.55838	6.30289	11.1726	6.21915	11.2518	10.4573	10.6812	-2.10635	11.1253	11.1798	10.2465	6.1234	8.5644	6.17158	9.5069	5.63501	9.10261	4.81941	5.88553	4.99885	10.3076	10.2196	10.0637	9.79581	8.0647	4.84636	4.7623	4.6815	7.67621	6.30712	4.58253	7.51338	6.08321
Cer_AS d18:1_16:0	Cer_AS	598.504	18.4463	5.97285	8.65187	12.1278	11.3234	11.7121	11.9248	5.95437	4.78468	7.50244	8.07807	12.1762	8.70879	12.2884	6.52084	8.4256	12.2803	8.65968	12.3637	12.1618	11.8911	4.4468	12.1577	12.2052	11.8818	-0.334229	11.7367	4.38067	11.6829	12.1542	3.31334	8.53085	6.52381	7.93697	10.9061	11.3087	10.8214	10.863	4.01378	6.39746	3.37085	6.92986	5.98668	10.8618	4.60535	6.07805	11.5245
Cer_AS d18:1_24:0	Cer_AS	664.623	26.0258	7.18489	6.76995	7.44243	10.3437	7.77133	5.09285	5.46142	-4.35571	7.42697	0.485572	3.49991	1.46061	4.56586	2.35649	2.07047	3.91671	3.59553	5.76575	2.2294	1.06803	1.49157	4.78144	8.56023	0.881646	5.09936	7.1691	3.35856	4.48875	7.13714	6.56499	6.6373	3.42819	6.82465	5.6819	7.31043	7.22265	6.13115	5.39433	4.56901	6.56114	5.37663	4.58908	-0.766912	1.65915	4.7445	5.84446
Cer_AS d26:1_16:0	Cer_AS	710.629	24.1511	13.2608	13.3404	14.109	16.7288	13.9711	13.9522	14.8428	13.7414	14.6012	13.7845	15.2844	14.03	16.2688	15.2761	15.2077	16.2683	15.1568	16.3017	13.9093	14.0193	13.5537	14.1757	14.2091	13.7728	15.3392	14.2137	14.5906	14.7749	14.6209	15.45	13.7074	13.6928	13.8055	14.9692	15.0554	15.0185	13.1591	13.9397	13.9017	13.5423	13.6468	14.1823	13.9713	14.8558	14.9485	13.9391
Cer_AS d40:1	Cer_AS	682.598	22.2782	7.64704	8.18416	6.07815	12.5648	7.484	5.64895	8.3738	2.85957	5.58233	-0.94837	6.48121	6.44049	9.36752	6.29918	7.82038	11.115	7.18429	10.6552	4.15441	3.75809	6.93104	7.74116	4.40964	8.19236	8.60166	3.67578	7.00323	5.48633	5.9887	9.35621	4.81841	4.78684	4.82146	9.61922	9.10142	9.14716	-0.651111	2.06441	4.23782	5.94318	5.83537	5.6259	6.16665	7.54601	8.74467	4.9901
Cer_AS d43:1	Cer_AS	724.644	25.1301	8.44283	0.61207	8.17813	10.1361	1.45429	7.96779	4.07505	8.54203	3.42684	4.25916	-1.22513	4.62522	7.25966	7.48574	5.61239	5.331	7.45189	6.77181	1.95873	1.88219	6.19685	3.17144	5.53511	2.30192	3.72774	2.51238	0.103994	7.38131	6.44348	5.93654	4.91747	5.04009	3.35433	6.8842	2.97843	2.39571	4.31004	6.98236	2.5801	4.94111	5.29258	4.04671	-2.12831	3.2787	6.81277	3.33427
Cer_NP t18:0_16:0	Cer_NP	600.519	18.2916	9.27869	9.39073	11.4519	11.3695	10.0988	11.1748	9.94405	8.66597	7.05525	8.7207	10.0735	7.3865	10.419	10.0098	10.7302	10.2175	10.7542	10.4415	11.4097	10.1814	4.49886	10.7307	10.0707	10.2543	10.1405	9.40207	9.83901	9.73932	10.2758	9.6019	8.68004	8.9851	9.29689	8.88196	9.5249	9.36382	9.50038	6.5615	5.89477	4.56358	6.21249	9.6341	8.8023	9.01134	9.83531	9.707
Cer_NP t18:0_22:0	Cer_NP	684.612	23.9813	10.0619	11.3528	12.0707	13.6936	11.7503	11.7915	12.6306	9.48705	12.6193	10.8623	12.8241	11.1482	13.7793	12.6712	11.4888	13.6687	12.5243	13.5942	12.0341	11.9318	9.53726	12.0719	12.2584	11.7668	12.766	11.8942	11.9664	12.4367	12.1933	12.0611	11.1561	11.0331	11.3155	12.539	12.1936	12.588	9.69172	11.9727	11.8789	11.537	11.6494	12.013	11.5682	12.1995	12.3642	11.4521
Cer_NP t42:2	Cer_NP	662.608	24.2744	6.90375	-3.26997	6.20924	11.4219	0.150359	1.56516	0.556788	-4.30739	4.09771	4.2297	2.1103	6.35606	7.34508	4.77583	8.28928	7.46456	7.57437	8.12348	4.72254	7.10776	8.03723	7.46848	7.24799	4.39143	1.25585	5.566	2.38706	7.65996	7.25583	6.53443	5.40371	6.45213	4.27361	4.80627	6.64388	4.88057	6.66378	6.42611	6.28186	3.54467	4.21074	-0.254667	7.06184	3.94404	5.21359	5.87889
Cer_NS d16:1_24:1	Cer_NS	620.598	23.3749	-0.363017	7.38198	8.28895	4.76858	6.2485	1.24628	5.11204	6.41057	5.90559	8.46654	5.25987	1.78685	3.64423	1.45839	1.13854	6.69716	6.08649	4.2124	4.3486	5.74656	6.00251	6.12031	5.84953	5.72624	11.3367	11.9663	11.1903	11.3825	12.2718	11.5811	12.0345	11.8581	12.1206	11.7335	11.7186	11.5519	6.46146	4.93685	4.7648	3.46277	4.61882	4.95509	10.0611	9.45196	9.70607	9.45381
Cer_NS d18:1_14:0	Cer_NS	510.488	17.5498	7.53764	7.0026	6.94238	10.1498	11.0191	11.0397	6.64272	6.11635	3.97832	6.24937	6.11752	6.26972	10.059	11.1753	11.1538	10.8896	10.9022	10.8058	10.4846	10.8631	10.6968	10.9019	10.7079	10.7088	11.6944	12.0974	11.7109	12.0602	12.2906	11.7488	12.5615	12.4733	12.5036	12.2334	12.1859	12.2378	10.2526	9.87985	9.96661	10.1767	10.2805	10.3114	11.7932	11.579	11.6025	11.1664
Cer_NS d18:1_16:0	Cer_NS	538.52	19.2721	13.2855	13.4207	13.4741	13.9181	14.8083	14.8515	13.2495	14.1335	13.2737	14.5484	14.3022	14.6384	15.4564	15.9519	15.9235	15.4115	15.7766	15.3423	14.5727	14.541	14.7312	14.6033	14.4468	14.3227	15.656	16.1573	15.7546	16.1206	16.3611	15.7686	16.4684	16.399	16.491	16.3124	16.3046	16.3371	12.666	12.5199	12.5114	12.7513	12.8763	12.9128	14.2726	14.0647	14.0258	13.7857
Cer_NS d18:1_16:1	Cer_NS	536.503	17.3762	4.83003	7.21656	7.2612	4.73901	5.43627	7.92887	7.4361	5.65569	2.43478	3.18195	9.01084	8.14394	6.75514	-3.53765	5.4843	1.25555	3.55108	8.17555	7.52989	0.523962	5.87501	4.46068	7.60413	1.11625	-1.72026	7.13101	7.12501	5.84098	6.43701	6.91966	9.27344	9.25548	9.19868	7.89341	7.73321	8.1133	5.64704	6.32961	3.89162	5.43132	5.58909	5.74672	5.97684	3.66362	5.38244	1.53425
Cer_NS d18:1_18:0	Cer_NS	566.55	21.1457	2.06462	5.84499	-0.540769	4.78115	3.06979	5.69064	3.78799	-2.06023	3.79633	2.11408	-1.35722	-6.27794	8.72306	8.42715	8.90925	9.02675	8.53472	7.4531	5.80079	6.80017	9.22169	8.42373	7.46543	6.81613	11.0558	12.0737	11.7049	12.186	12.455	11.8106	12.3231	12.2583	12.3115	12.1705	12.089	12.1751	6.72576	5.68011	6.16671	4.31881	3.395	3.43735	4.69425	6.08227	4.40385	0.852593
Cer_NS d18:1_20:0	Cer_NS	594.582	23.1276	7.27907	7.37775	2.00498	5.95186	5.81131	7.26743	5.05718	-0.698168	7.50217	7.61025	4.78767	8.95144	10.1147	6.56476	9.46914	9.46644	6.34448	8.14178	7.85377	7.40306	9.38832	10.1191	8.22928	8.80821	11.7655	12.4448	11.9927	12.3745	12.6449	12.048	12.4076	12.3284	12.3939	12.1599	12.1508	12.1408	4.95886	7.1369	4.70315	7.57415	8.79778	8.34882	9.93402	9.05188	9.43449	7.99819
Cer_NS d18:1_22:0	Cer_NS	622.614	25.131	10.1405	9.86164	9.47798	9.16414	11.1133	11.2263	9.68822	10.6929	9.42327	8.65893	6.22638	8.6839	11.3649	11.4666	11.8535	10.3727	11.6793	10.6106	10.2606	11.5165	10.6633	12.0878	11.8136	11.0082	13.1934	13.5473	13.23	13.4965	13.7287	13.1841	13.9781	13.8771	13.9914	13.4336	13.4033	13.4396	11.8271	11.5881	11.5843	11.7045	11.8328	11.8571	12.1728	12.0134	12.0403	11.8578
Cer_NS d18:1_22:1	Cer_NS	620.597	24.1332	1.55958	-2.01242	5.93796	7.43746	6.65501	6.21654	3.63991	4.36609	2.19861	6.05865	7.31688	0.513718	5.66401	4.22714	4.06851	4.28017	6.49065	1.51332	-2.80062	6.31832	5.246	1.19898	0.772177	1.22569	3.93009	6.61134	5.70815	7.59608	2.505	6.33644	4.76971	4.74368	2.92875	6.58033	6.77028	4.95989	1.23267	6.96433	6.86255	6.65522	0.610367	-1.56422	4.90168	5.27475	5.77725	7.38947
Cer_NS d18:1_23:0	Cer_NS	636.629	26.1218	4.46642	-2.76177	7.39063	4.86858	4.8673	-5.56333	8.33371	2.2121	3.95669	0.99867	3.36947	2.72574	5.79088	8.16689	7.72875	7.11484	5.23283	0.50659	7.7491	4.69474	-0.581644	3.29772	6.16828	5.33775	2.35996	5.31154	3.96634	4.81215	3.46187	4.79043	8.09782	6.51705	7.56199	4.89587	4.89176	3.45431	3.21494	5.4501	5.78631	5.85726	2.91963	6.96534	4.68509	4.52416	-0.41288	6.37117
Cer_NS d18:1_24:0	Cer_NS	650.645	27.0665	12.6522	12.429	12.8384	12.0485	13.0119	12.8969	12.6835	13.5767	12.7343	13.213	13.1222	13.2912	13.7252	14.078	14.1011	13.5791	13.9662	13.4867	13.4809	13.3517	13.4621	13.4497	13.5097	13.4527	14.4604	14.9137	14.5214	14.8765	15.0775	14.5461	14.9116	14.8518	14.9211	14.4696	14.4696	14.4849	14.4266	14.1445	14.162	14.1761	14.0525	14.3105	14.121	13.9428	13.9135	13.9315
Cer_NS d18:1_24:1_a	Cer_NS	648.628	24.648	8.31185	-1.34993	-1.03722	7.44852	3.65685	7.21688	8.24971	6.67935	3.56586	-0.170941	5.38376	3.82582	7.05189	0.908594	5.55471	2.69264	-0.577948	7.26545	2.40124	2.38691	7.21317	-2.9022	4.60851	3.92222	4.96217	7.70985	3.76043	5.4699	5.56193	5.07929	9.78763	9.96931	10.2512	8.28085	8.68253	7.34538	4.97308	5.28831	6.88441	4.23586	3.3252	5.6454	4.06872	4.46644	0.493659	5.81102
Cer_NS d18:1_24:1_b	Cer_NS	648.63	25.2958	12.7973	12.9239	12.8882	12.3944	13.4314	13.3123	13.2083	14.0433	13.221	13.606	13.6594	13.8606	14.1363	14.4768	14.5557	14.1179	14.4752	14.0141	14.0304	13.9159	13.9592	13.924	14.0272	14.0365	15.2877	15.722	15.323	15.6856	15.889	15.3482	16.2404	16.1457	16.2574	15.6288	15.4594	14.8521	13.414	13.1194	13.1627	13.2743	13.1723	13.4403	14.6063	14.4106	14.3955	14.3977
Cer_NS d18:1_25:1	Cer_NS	662.644	26.2546	4.89237	5.8102	5.45064	-4.96955	2.93542	6.56977	-2.07946	3.46289	2.82629	8.04467	7.72258	6.59972	6.48598	-0.626282	6.92875	6.22001	5.78105	6.41955	3.81273	3.75819	5.01933	6.71212	7.07884	8.07695	4.01842	2.14786	3.31467	2.80498	1.88416	0.928755	3.81489	3.80754	3.0502	5.33834	6.36182	4.8021	5.91749	3.64266	5.37533	5.24893	4.33954	6.43152	4.7184	6.32433	5.48683	5.8864
Cer_NS d18:2_16:0	Cer_NS	536.503	18.0176	6.86267	6.29732	-2.05477	4.55916	5.8399	7.88188	-5.67348	-1.29244	7.18075	8.64925	7.69011	4.36973	1.63516	5.01693	5.54045	0.0393194	6.35094	1.86567	3.12785	2.61281	2.44048	6.13184	8.03686	7.49991	7.67648	5.26848	3.04579	7.35335	4.57586	6.87714	8.99288	9.68491	9.73902	9.11822	9.23615	9.19847	2.89068	3.76519	6.31488	3.66876	-2.62728	4.18005	0.0272063	5.48612	6.13456	4.23815
Cer_NS d18:2_22:0	Cer_NS	620.597	23.673	6.50878	-2.00787	7.13817	7.33541	8.07636	-0.074226	5.87392	0.201792	6.49537	8.6458	6.82169	7.42533	5.17877	6.57151	6.00563	3.1325	1.84619	5.6707	7.28083	6.55962	7.40851	7.91693	5.87192	0.0607538	3.858	7.53343	6.18034	3.24487	1.03808	4.55049	9.52494	8.70671	10.1908	7.20607	7.01264	6.7511	4.39013	4.8599	-0.716149	5.7902	6.36426	6.34744	6.30693	4.54044	6.44957	6.76025
Cer_NS d18:2_24:0_a	Cer_NS	648.629	25.7271	6.61495	5.92127	4.32786	6.17927	6.65382	7.26283	6.51402	-0.916852	7.2217	3.90625	1.65323	7.26057	1.57268	3.5088	1.70888	7.28656	-4.10462	6.08776	2.93989	6.37375	6.92856	6.25385	7.52284	6.68456	9.65528	8.58212	9.17302	10.9224	9.13518	10.0237	9.23144	10.678	9.93609	8.63749	8.75173	8.8344	9.94662	8.45064	9.08839	7.57175	9.5426	10.0635	8.72001	8.23314	10.2953	9.4536
Cer_NS d18:2_24:0_b	Cer_NS	648.629	26.0887	7.19767	0.986839	6.72528	3.36712	-2.37742	3.92426	6.87903	-1.04891	4.03713	6.71316	3.70727	6.89617	4.01027	6.47233	0.51938	7.84372	2.94464	-2.75155	8.77213	2.81635	3.94665	6.58139	8.46839	5.99319	9.69738	9.87409	9.87134	8.99768	10.132	8.4441	9.96583	10.5271	10.0359	9.24463	9.40134	9.07942	9.54591	8.35723	8.22104	8.90609	7.61128	9.22958	10.3325	9.64357	10.0534	9.10479
Cer_NS d18:2_24:1_a	Cer_NS	646.613	23.9197	7.68461	3.31331	3.07174	4.78576	5.81884	5.65999	7.49514	2.33576	4.86738	4.51586	3.97645	7.08393	5.43573	7.66681	6.66806	2.38961	3.82808	6.81805	5.87908	6.83556	8.80862	7.61187	5.94088	7.74201	11.4283	11.3997	11.3667	10.9383	11.8526	8.71441	12.0601	12.0062	12.1174	11.5666	10.479	11.4701	4.68591	4.44896	4.53558	3.13023	6.24784	4.70506	9.01795	8.82863	7.52908	6.5439
Cer_NS d18:2_24:1_b	Cer_NS	646.613	24.3097	5.48828	5.98843	6.71318	6.04026	5.56745	1.63716	3.0467	2.81997	2.72381	4.32639	4.11342	4.48794	5.52793	-2.71607	2.54956	4.63691	-3.61424	0.532247	1.3857	8.63345	5.01224	4.55107	-0.280573	4.61575	9.74727	10.6875	10.0286	9.09258	10.59	9.9796	11.1237	10.9442	11.02	9.89954	10.3256	10.0228	2.85304	4.06964	2.59019	4.47922	6.41177	6.93304	8.82274	8.67817	8.78907	6.04144
Cer_NS d20:1_24:0	Cer_NS	678.676	28.9079	2.3813	4.47773	6.61059	5.58356	-3.93904	-2.63957	4.31127	4.57812	-0.673988	3.83704	6.81191	-3.51037	8.61293	-0.773975	6.94026	7.25953	7.9982	3.30506	5.76923	6.71118	6.21806	7.93379	5.04863	-3.15926	9.7506	10.7179	10.0427	9.61977	9.1184	8.9377	10.4987	10.3284	10.4406	9.19828	8.88884	8.23137	12.0536	11.8141	11.8095	11.779	11.714	11.8903	10.5841	10.8226	10.6548	10.9425
Cer_NS d20:1_24:1	Cer_NS	676.661	27.188	4.29091	-3.66133	7.71624	4.98835	5.80597	8.06021	6.7394	7.63351	3.70861	4.86622	1.0809	8.73263	8.706	6.70103	8.00139	9.24718	9.27109	7.9442	8.54175	8.72694	10.519	10.6715	9.67962	10.4525	11.1957	11.8883	11.6245	11.9724	12.1737	11.588	12.1378	12.116	12.1765	11.6824	11.6738	11.6823	11.5095	11.2847	11.2575	11.3281	11.2208	11.4139	11.8322	11.6612	11.7321	10.7282
CerP(d18:1_24:4)	CerP	722.554	17.8773	11.5243	11.6242	11.8556	10.2917	11.205	11.1954	9.78252	10.6458	9.65907	10.1363	8.784	10.4941	5.16789	4.686	-2.90492	5.68221	7.54997	7.35364	12.7502	12.7523	13.0217	13.0293	12.8269	12.6705	12.7516	13.1077	12.839	13.3575	13.5358	13.0562	10.8706	10.8176	10.9216	11.3109	11.2706	11.3607	9.31674	9.33403	9.38059	8.87195	9.44231	8.98831	5.7691	4.53551	3.17486	4.89616
Cholesterol	Chol	369.352	17.3703	11.017	10.9392	11.5604	10.0548	10.7875	11.2903	10.6046	10.8288	10.4628	11.2977	11.3385	11.2486	11.3918	11.2103	10.8144	11.218	11.6558	10.8567	10.9772	10.893	10.4568	9.71666	10.8149	10.4392	9.64551	10.6283	10.3131	10.7745	10.9933	10.1699	10.7886	10.4985	10.7345	10.7347	10.8509	10.7108	10.1315	10.1943	10.0474	10.1113	10.2158	10.0985	10.1248	9.72877	9.78445	9.31243
CL 64:4	CL	1343.9	28.7339	-1.20883	5.71396	0.525482	9.80564	6.88893	-3.06929	0.276749	6.38081	5.66651	2.2093	6.18832	5.02373	6.31653	7.01672	8.27724	-0.296914	-4.11556	1.88119	7.85284	8.35812	6.73905	8.48223	4.3472	4.07994	5.25258	7.65718	6.32926	7.0957	6.80232	7.31315	7.12205	7.00775	6.28299	7.49798	5.18594	5.8996	6.00496	6.26044	6.60554	5.59481	4.84392	4.038	6.47211	5.85278	6.54829	5.64222
CL 66:4	CL	1371.93	30.0374	8.32892	3.09688	7.71295	13.179	3.78361	2.29452	12.5792	4.35603	13.4434	2.73646	8.30022	4.55531	12.4893	9.59643	8.93256	12.4515	10.0721	12.5145	-3.09561	5.80587	2.33513	6.02109	2.1743	-5.87471	11.7793	6.46632	12.2345	0.22482	5.82795	12.1166	5.91931	5.82684	4.95068	10.4113	10.6439	10.4767	4.38263	12.4926	12.4908	12.5079	12.4973	11.8666	3.80164	11.5487	11.5521	6.37377
CL 68:4	CL	1399.96	31.2995	10.932	11.0571	10.4406	13.9053	12.004	10.5537	13.5563	7.32125	14.4432	11.5461	12.3353	6.46034	14.9997	13.5954	13.3146	14.8971	13.5752	14.9619	10.3117	12.1964	10.274	12.0712	12.2077	12.0254	12.7328	10.7367	13.1752	12.0628	10.4168	13.0523	11.8028	11.8018	11.91	13.2388	13.3696	13.3252	10.9857	13.5172	13.4687	13.4997	13.5257	12.7757	10.8159	12.3616	12.4242	9.79889
CL 70:4	CL	1427.99	32.4914	11.0455	11.1706	10.827	12.6192	12.0565	10.8336	12.4579	6.40129	13.3237	11.0104	12.3678	7.92621	15.1372	13.6019	13.3971	15.0902	13.5539	15.0522	10.8562	12.2539	9.86918	11.3	11.7365	12.1549	11.1545	10.4004	11.8365	11.9916	10.4823	11.576	11.7882	11.3991	11.8616	13.3469	13.4362	13.399	10.887	12.3703	12.3678	12.2883	12.4243	11.5175	11.0568	11.0123	10.9319	9.63019
CL 70:7	CL	1421.94	31.3103	7.21669	7.8666	-3.94435	11.9034	9.76526	8.50389	12.472	6.52514	13.2475	1.02385	6.14181	5.57483	12.8734	10.4514	11.5743	12.828	11.7476	12.3926	8.74889	10.5991	7.47551	9.88415	10.6328	10.75	10.9665	6.58754	11.6664	9.16741	6.18754	10.9438	9.08414	9.53749	9.44497	11.3799	11.2566	11.1522	8.61763	12.1625	12.2972	12.1651	12.2456	11.4606	4.79226	10.9772	10.5222	2.17768
CL 70:8	CL	1419.93	30.4931	1.95573	4.54222	4.30197	8.95078	2.51473	2.93386	2.24314	8.14954	6.06461	7.50671	3.44399	1.81762	8.26234	7.53608	3.75402	5.85763	-0.465823	7.22936	6.5509	6.53366	0.0356489	6.77107	5.55331	7.96057	6.30243	6.79254	2.71493	5.74916	-2.38165	5.31463	4.07937	6.20667	5.36577	5.85671	4.47799	1.03589	6.07084	7.05798	6.58041	6.925	2.26777	2.91801	3.38989	4.81388	6.59405	3.68014
CL 72:4	CL	1456.02	33.275	7.42697	6.96165	7.05247	10.1914	10.3569	6.76594	9.15081	7.41615	10.3405	6.25081	10.6756	6.6524	14.0436	12.3282	12.0005	13.9628	12.1845	14.0053	7.50786	10.3649	6.37187	10.438	10.6549	10.4507	7.60778	8.889	5.05034	10.5378	5.71978	7.27304	10.431	10.2739	10.4323	12.0915	12.284	12.2264	9.14959	9.53852	9.28023	9.5689	9.40498	4.63993	9.64706	-0.845958	3.33372	6.5356
CL 72:8	CL	1447.96	31.7247	0.704311	7.05058	7.22032	8.97792	3.82746	2.03439	4.63225	5.23814	6.28826	5.39185	8.57067	8.911	5.7681	5.12825	8.01431	4.20551	7.44506	3.18529	6.2342	7.30655	2.5199	4.25984	7.32543	3.05345	4.77992	8.06422	5.02479	4.69516	4.07846	7.39237	1.34674	3.6629	4.35613	7.68102	4.98034	0.799604	6.63085	7.08893	5.91668	6.41584	6.37303	2.60204	3.73326	6.85416	-0.385544	4.89021
DG 14:0_16:0	DG	558.509	21.0292	5.75686	7.35188	6.9459	2.2759	4.73828	1.68941	7.0293	3.50844	6.51184	-4.79473	7.07686	2.533	5.93045	-0.872366	0.913207	3.4737	0.295092	6.44514	8.92542	9.51372	9.73911	9.08593	8.50934	5.75479	7.40267	9.43927	8.08963	8.35493	9.73357	5.39415	9.76677	9.76663	9.73141	9.37264	9.36156	9.4635	11.9496	11.7265	11.7025	11.9312	11.9791	12.0985	10.8419	10.7132	10.4925	11.1404
DG 14:0_16:1	DG	556.494	19.591	7.03893	8.30704	6.79298	4.26179	1.68826	3.83832	-0.645695	7.52216	5.43758	5.72225	7.2341	4.78842	6.21717	-2.45631	-5.82677	7.73651	1.2146	6.31083	7.31393	0.446888	7.51851	8.25154	-1.27914	5.25798	7.59879	5.40908	0.677549	6.6146	4.35505	5.12168	5.65259	4.70334	5.25336	4.61612	7.76975	4.74148	12.0106	11.7703	11.6655	12.1797	12.1733	12.2135	12.4444	12.2174	12.1031	12.6976
DG 15:0_18:1	DG	598.54	22.4405	1.30851	4.31614	8.60566	7.42838	3.64908	8.06925	6.48791	6.0395	8.0376	6.93274	7.56102	3.71503	8.47305	1.47976	1.62242	4.18331	4.10346	6.55108	0.213382	-5.41277	2.48033	8.80576	5.22308	6.3295	7.43261	2.67866	0.140169	1.98368	1.97087	4.252	4.42619	6.19194	5.88869	4.06095	6.7033	6.95621	6.07589	4.91554	5.79998	4.23435	4.13496	4.53527	4.62513	3.00865	3.96143	7.11934
DG 16:0_16:0	DG	586.541	23.0237	12.3651	12.0104	12.3643	10.9308	11.7269	11.9765	6.46463	6.6402	7.07449	6.21139	6.36778	7.25094	11.098	11.5876	11.3143	10.6217	11.5384	10.8643	12.6558	12.6395	12.6323	12.521	12.4162	12.4568	12.1008	12.5924	12.185	12.656	12.8466	12.2618	12.4472	12.5179	12.444	12.3814	12.2967	12.0423	14.0902	13.7111	13.7553	13.97	13.879	14.1336	12.6242	12.3286	12.2031	12.6967
DG 16:0_18:0	DG	614.572	25.0717	9.92527	10.295	10.548	8.72687	9.8068	9.76762	9.99006	8.1799	9.81553	8.02436	7.22769	-0.639161	7.41614	7.39101	6.3019	5.90719	6.23035	6.79135	10.4642	10.5313	10.5137	10.746	10.5083	10.5773	10.9964	12.0124	11.1282	10.2477	11.3743	10.8174	11.6377	11.5699	11.3985	11.101	11.2967	11.2981	12.353	12.2409	12.2549	12.4553	12.3059	12.6564	11.4064	10.6442	10.2258	10.5485
DG 16:0_18:1	DG	612.557	23.4466	15.1185	15.1513	15.334	13.9245	15.0532	14.9418	13.5173	14.5221	13.6467	14.4208	14.0146	14.5359	14.5541	14.967	14.9673	14.4678	14.8628	14.4342	15.9205	15.83	15.8697	15.689	15.6173	15.6332	15.6915	16.5105	15.8494	16.2256	16.6787	15.8486	16.3789	16.3126	16.3685	15.8614	15.1309	15.309	16.689	16.4106	16.4059	16.6371	16.5844	16.7873	16.3324	16.0709	15.9908	16.4376
DG 16:1_16:1	DG	582.509	19.9629	-0.980793	0.446941	8.06014	-4.22487	4.34844	5.61275	2.9921	8.80794	2.95556	-1.10395	6.01192	-3.33439	5.11108	4.62256	-0.727751	7.53696	6.22633	7.71639	6.54106	7.12374	3.23897	5.66566	7.84226	4.01249	7.57534	6.79034	2.17493	3.33969	2.13501	5.09351	4.1726	3.1972	1.7061	5.35688	0.384754	7.55853	10.1327	9.92689	9.86481	10.4199	10.4648	10.3569	11.3781	11.1217	11.0963	11.4281
DG 16:1_18:1	DG	610.541	21.8838	13.8457	13.889	14.0897	12.8313	14.0317	13.8409	12.6987	13.5366	12.717	13.4293	13.1666	13.7064	12.793	13.4761	13.5699	13.0817	13.5705	12.9616	13.8517	13.7417	13.7391	13.6588	13.575	13.5963	13.7945	14.4287	13.8942	14.552	14.8652	14.1936	14.3598	14.2791	14.3891	14.0841	14.0868	14.1209	15.8873	15.5661	15.5402	15.8673	15.8423	15.9683	16.2807	16.0547	15.9851	16.4231
DG 17:0_18:1	DG	626.572	23.9714	6.78001	5.48551	6.80864	5.31681	7.58902	5.31986	5.072	6.46322	8.31239	8.86695	9.10995	7.39998	3.33093	8.11614	6.73159	7.09587	8.08027	5.97054	0.658957	7.8287	6.54188	7.69668	7.02328	7.95784	5.71092	8.13227	5.86428	6.81547	2.67885	6.05654	0.488019	4.02098	1.31409	1.84248	7.29056	5.58467	6.3003	5.6753	7.04829	5.86674	6.73512	6.46785	1.27858	2.23539	5.05027	5.63369
DG 17:1_18:1	DG	624.556	22.8771	7.11256	4.46907	-5.60738	-1.64915	4.00037	4.23777	8.33633	-7.55252	6.34078	2.75106	8.17696	4.54913	6.73753	4.57798	4.8245	3.13857	1.98635	8.16729	3.49611	7.49066	0.855555	7.85536	7.91655	-4.12175	5.95018	4.68841	7.26002	-2.79521	1.77987	2.62168	4.09004	5.19204	7.06726	5.62192	7.60661	6.32397	6.43055	4.45368	4.59813	6.49898	5.60227	6.38197	5.33	3.90154	0.609551	6.58306
DG 18:0_18:1	DG	640.588	25.4704	12.9007	12.9821	13.0804	11.5285	12.448	12.4902	10.121	12.0073	11.0136	11.6327	10.6457	11.8255	11.5805	11.4494	12.1331	11.82	10.9181	11.5283	13.9991	13.9121	13.9346	13.7736	13.7452	13.7644	14.2648	14.7781	14.3758	14.5984	14.8613	14.2559	14.3538	14.2791	14.3572	13.8499	13.8496	13.8685	14.1555	13.8085	13.8416	14.0648	13.9318	14.2219	13.3781	13.1563	13.1638	13.4629
DG 18:1_18:1_a	DG	638.572	23.8572	15.3037	15.3037	15.5159	14.3018	15.5045	15.3178	14.2189	15.1269	14.3248	15.1663	14.7757	15.2453	15.2735	15.746	15.7241	15.294	15.6689	15.2088	16.0685	15.9892	15.9673	15.7554	15.7629	15.8516	16.991	17.4482	17.014	17.4972	17.7079	17.1372	17.5726	17.5136	17.5993	17.1288	17.1329	17.1544	16.8557	16.4972	16.5274	16.75	16.638	16.8722	17.1846	16.9702	16.9506	17.2544
DG 18:1_18:1_b	DG	638.572	24.5531	6.70294	2.59943	0.391362	6.71411	7.59953	7.76249	3.17959	6.24613	7.52294	1.77982	-4.3701	6.85392	-1.14698	8.00326	4.96052	6.75768	1.10456	5.46306	8.75122	6.83294	8.58266	9.00323	2.78082	6.09825	7.25347	5.83714	6.12456	8.06633	6.5374	3.65818	8.99922	8.43226	7.87627	6.76953	7.09088	7.41189	7.94258	8.50217	8.3848	4.46845	7.68266	8.9077	7.61811	7.3648	7.55869	6.96291
DG 18:1_18:2	DG	636.556	22.6254	8.28013	8.59124	6.83012	6.15083	6.04526	8.30077	-4.88757	6.80222	3.90083	3.06174	0.643244	8.32802	0.275356	8.20925	2.1262	6.94632	5.04161	3.02285	5.79528	5.9043	6.9593	7.55445	5.94466	3.38762	11.4592	10.7157	11.4025	11.5494	10.9213	11.5765	10.8325	10.7666	9.30353	10.4032	11.4385	10.4337	11.6656	11.3483	11.2148	11.6338	11.3965	11.3057	11.9117	11.0727	11.2303	11.2034
DG 18:1_20:1	DG	666.603	25.7682	6.72041	3.47864	1.08009	4.53757	5.70244	3.94515	3.18735	2.31207	3.80322	8.85071	0.017263	8.81073	7.45978	8.1717	6.24704	5.70278	4.08599	5.64658	9.25353	9.06541	9.35081	9.70699	8.53465	9.35328	11.7224	11.683	11.1995	12.1474	12.1968	11.5317	12.0436	12.0091	11.2334	11.2142	10.9964	10.7355	11.2274	11.142	10.5973	11.2161	11.1365	11.5671	12.0006	10.6817	11.7412	12.3152
DG 18:1_20:2	DG	664.588	24.581	6.17068	6.54984	0.279213	6.73641	7.44214	6.45706	5.15307	5.54316	-0.173887	-2.08508	5.69789	1.45648	3.35663	1.24811	4.97733	6.99965	7.103	8.41068	5.80627	5.80978	6.05103	6.00311	5.91653	5.65179	9.7212	10.0214	9.47952	10.7137	10.799	10.5317	10.6544	10.9039	10.8801	8.75576	9.49603	10.0461	11.0173	10.5888	10.6048	11.1061	10.9289	11.094	11.2351	10.9407	10.2886	11.0564
DG 18:1_20:3	DG	662.571	23.8046	7.01051	5.47289	5.92814	-0.135757	3.17534	6.19192	8.16599	3.02208	8.31219	1.49909	2.42475	4.8944	3.59654	1.72295	1.08622	7.65108	1.7931	8.09228	6.55245	7.64279	2.0035	5.00768	5.4388	1.32526	5.75783	5.60434	7.12368	2.56701	6.81555	6.41798	8.32461	7.45858	8.65367	4.81913	4.98787	5.37879	5.41388	5.55461	6.01817	6.39192	5.2074	5.844	1.02575	5.89667	3.91136	6.05123
DG 18:1_22:1	DG	694.634	27.6064	1.62947	5.97437	7.31689	7.43407	4.34756	8.41152	4.18725	3.38828	0.035711	-2.71468	8.76963	0.93186	2.16115	6.24477	3.935	4.48146	6.54748	6.7144	7.61037	1.8555	3.23949	6.72062	8.36299	7.17338	6.55241	7.49015	7.38198	3.38009	5.68687	6.41358	6.07029	6.07781	0.65249	6.30045	7.32802	5.4816	6.64864	-0.586355	3.85687	2.19085	4.52363	4.5225	6.62774	3.48274	5.49098	4.84179
EtherPC 16:0e_16:1	EtherPC	762.563	19.5482	11.9952	11.7944	11.9265	7.45488	11.7364	11.5313	9.51534	11.2003	9.15832	11.0786	12.6131	11.8544	11.1469	12.0117	11.698	11.7992	11.5323	11.906	12.0154	11.4373	11.3223	12.2926	12.4914	12.0266	5.18864	12.0201	8.98689	12.2575	11.4856	7.26547	10.5938	10.5179	10.6145	11.5355	11.5451	10.6504	11.2559	7.74698	8.63323	8.79423	8.85116	7.65212	11.179	5.74781	6.63924	10.7343
EtherPC 18:1e_16:0	EtherPC	790.595	21.3343	13.9266	13.8406	14.0911	12.3591	14.0572	13.8761	12.5661	14.3416	12.892	14.6128	14.727	14.3977	14.7383	15.2309	14.9962	14.6495	14.9823	14.7191	13.8997	14.1487	14.2221	14.2246	14.3609	13.9742	12.3535	14.0003	12.3608	14.3037	14.2791	12.0162	13.5067	13.5437	13.6537	13.7576	13.9014	13.8374	13.2387	11.8573	11.7811	11.8646	11.8921	11.9303	13.4885	11.9816	11.5271	13.6662
EtherPC 38:1e	EtherPC	846.657	25.0975	10.1354	10.1273	9.28031	8.76176	10.5153	9.49499	11.5533	8.48903	11.1093	7.29221	10.4688	5.85129	9.79954	1.57016	4.68775	8.70915	5.98475	9.39954	9.38933	10.6521	3.07875	11.0914	11.2058	7.22982	4.79552	9.7961	10.4217	10.4171	9.69702	6.93454	6.61276	3.22255	-9.01276	9.14819	9.44523	9.48673	9.69188	10.0679	10.1165	10.3973	10.4409	10.3955	8.67703	5.24133	1.93445	8.18479
EtherPE 16:1e_16:1	EtherPE	672.496	19.3854	12.6462	13.0357	13.262	11.5093	12.4636	12.8631	13.3044	12.9037	13.5504	12.8572	13.0317	12.84	12.0074	12.8612	12.8107	12.0374	12.8143	12.1644	13.185	11.8228	12.1336	12.8755	13.0956	12.6124	13.1583	11.8593	12.9271	12.6398	12.5535	13.3434	11.3985	11.3046	11.5164	11.397	11.3172	11.4111	11.8705	12.5188	12.4321	12.5677	12.5996	12.5517	11.4194	12.727	12.7919	11.9534
EtherPE 16:1e_18:1	EtherPE	700.528	21.1061	17.8916	17.9361	18.1188	16.9344	17.7639	17.8554	17.7519	17.5248	17.8421	18.0461	18.1967	17.9357	18.3192	18.5222	18.3229	18.2888	18.3221	18.173	17.9768	17.9039	17.6648	17.9829	18.0611	17.783	17.2629	17.3061	17.2462	17.7303	17.4123	17.47	16.8395	16.8371	16.9723	17.2997	17.4162	17.3487	16.8965	16.9501	16.8719	16.8431	16.932	16.8517	16.9076	16.7831	16.8926	16.9616
EtherPE 16:1e_20:3	EtherPE	724.527	21.005	14.8042	14.8051	14.0657	6.53881	14.8469	14.7661	10.1351	14.7635	10.0852	15.0707	12.8259	14.9485	14.1553	13.7754	13.5965	14.5958	15.4043	14.3833	14.8887	14.9348	14.6824	14.9796	15.1299	14.8127	7.27973	14.4159	4.91721	14.8617	14.6944	7.15794	13.9685	12.0587	12.4484	13.1428	14.6146	11.2363	13.9374	8.57987	9.42657	9.06669	9.56134	8.66873	13.9932	7.36913	4.61665	12.0682
EtherPE 18:1e_16:0	EtherPE	702.543	22.6029	11.346	11.2496	10.383	11.5672	12.5638	11.2168	12.9413	11.5016	11.9588	12.0989	12.7694	11.8369	13.4774	12.7688	12.1909	13.4084	12.5818	13.5043	11.6128	12.663	11.5931	12.9312	12.9616	12.6382	8.5805	11.8744	12.2784	12.377	12.0358	10.5987	10.9595	10.9993	11.1128	12.3216	12.4617	12.4104	11.7815	10.9974	11.0655	11.0044	11.0075	12.114	11.4758	9.91314	9.94175	11.1291
EtherPE 18:1e_18:1_a	EtherPE	728.559	22.9887	18.643	18.6249	18.8372	17.63	18.4662	18.5893	18.3397	18.5577	18.5708	18.7635	18.9157	18.7373	19.0441	19.1489	18.9055	19.0027	18.9957	19.0545	18.6375	18.5707	18.4117	18.5926	18.7055	18.3411	17.8926	18.088	17.8981	18.4607	18.3741	18.0744	17.4388	17.5143	17.6316	18.0201	18.1147	18.0812	17.5925	17.6599	17.6221	17.5273	17.6286	17.5406	17.6345	17.4835	17.5428	17.6862
EtherPE 18:1e_18:1_b	EtherPE	728.558	23.5376	12.4467	10.1749	4.56772	10.3759	12.1815	12.6086	11.6457	12.0472	12.227	12.1657	13.0282	12.3731	12.8659	11.0139	11.7362	12.664	11.9096	12.8379	10.4697	12.3672	11.9157	13.4558	12.94	13.0487	10.6626	12.1375	11.163	12.6725	12.3376	10.3517	8.57655	9.27587	10.4292	11.6425	11.8069	11.805	11.7503	11.1194	11.5624	11.6135	11.5347	11.1375	11.6133	10.0777	11.0601	11.4705
EtherPE 18:1e_20:1	EtherPE	756.59	24.8368	16.0755	16.0113	16.3489	15.5278	16.1883	16.1697	15.9945	15.8013	16.0152	16.1131	16.9522	15.9443	18.2122	16.7346	16.6088	18.1254	16.6474	18.2216	16.1389	16.2639	15.7226	16.3986	16.4649	15.9732	15.2073	15.9264	15.5831	16.4904	16.1821	15.3296	14.9959	15.0699	15.1691	16.984	17.1178	17.0879	15.3842	15.0307	15.0426	14.9442	15.0278	15.2324	15.6357	14.7642	14.9061	15.477
EtherPE 18:1e_20:2	EtherPE	754.574	23.6504	16.1994	16.2574	16.5291	15.2404	16.1753	16.2852	15.9492	15.8579	16.2491	16.0892	16.8683	16.0391	17.586	16.5263	16.3857	17.8495	16.4342	17.9187	16.36	16.3319	15.7515	16.5812	16.5588	16.2041	15.285	15.9182	15.5198	16.4015	16.1887	15.4203	14.7991	14.8816	14.9637	16.6821	16.4384	16.7209	15.4209	15.2703	15.2932	15.2373	15.3105	15.1902	15.5521	14.8595	14.9745	15.4688
EtherPE 18:1e_20:3	EtherPE	752.558	22.8993	16.5844	15.8259	16.8096	9.67618	16.5403	16.564	11.0676	16.2725	12.1741	16.5609	17.0557	16.4589	17.3836	17.0596	16.7792	17.384	16.7684	17.4096	16.6141	16.6079	16.1761	16.7154	16.8993	16.4228	11.4495	16.1067	11.4893	16.6344	13.2206	11.79	15.3821	15.2848	15.4121	16.3289	16.4079	16.3545	15.6853	11.4399	11.427	11.3666	11.4062	11.0159	15.8193	11.0105	11.0624	15.5996
EtherPE 18:1e_22:1	EtherPE	784.621	26.6118	14.3454	14.2599	14.6626	14.1123	14.6475	14.4636	14.2664	14.1459	14.1397	14.4806	15.4889	14.2618	16.1346	15.2842	15.1086	16.7567	15.1697	13.1135	14.4159	14.7741	14.0639	15.0092	15.0395	14.4269	13.1644	14.5688	13.8891	15.219	14.6927	13.3638	13.4836	13.5816	13.6869	15.4888	15.5867	15.5689	13.9331	13.1946	13.1955	13.0983	13.1658	13.5267	14.2806	12.7509	12.9166	13.9911
EtherPE 18:1e_22:2	EtherPE	782.605	25.3434	14.6585	14.8314	15.0603	13.75	14.8721	14.8099	14.2439	14.303	14.19	14.7065	15.5454	14.1296	16.2199	14.829	14.9855	16.2946	15.0331	16.3789	15.0177	15.0489	14.248	15.4472	15.3238	15.0836	13.2618	14.5305	13.7803	15.114	14.7508	13.4396	13.2878	13.626	13.4276	15.131	15.234	15.2071	14.2012	13.2255	13.2685	13.2674	13.2733	13.4403	14.2206	12.9015	12.9826	14.0056
EtherPE 18:1e_22:3	EtherPE	780.589	24.3704	13.6061	13.5868	13.9189	5.91046	14.0703	13.7418	7.01699	13.289	9.11053	13.7002	14.6076	13.4698	15.7585	14.2523	13.9435	15.7349	13.9861	15.7818	13.7655	14.1778	13.1405	14.3162	14.3978	13.9295	4.57345	13.8836	6.6897	14.4476	13.9634	5.16675	12.3674	12.498	12.6043	14.4987	14.6436	14.5742	13.3017	8.62106	9.0208	7.79808	7.72441	7.50658	13.4724	1.41322	4.38242	13.3128
EtherPE 18:2e_16:1	EtherPE	698.511	19.7052	14.753	14.7013	14.9841	12.3063	14.3825	14.7643	13.835	14.5302	14.2835	14.7615	14.8672	14.7593	14.0335	14.6267	14.7498	14.1348	14.3359	14.1593	14.8646	14.5036	14.4361	14.6622	14.8047	14.2683	13.6303	14.0049	13.5539	14.14	14.399	13.7708	13.3578	13.2378	13.3551	13.1338	13.3183	13.2912	13.6883	12.9533	13.0374	13.2299	13.4176	13.2097	13.529	13.2813	13.2178	13.8312
EtherPE 18:2e_18:1	EtherPE	726.543	21.4536	17.9814	17.3377	16.0969	17.0953	17.8667	17.971	17.5276	17.7672	17.724	18.0702	18.4778	17.9655	18.7491	18.6261	18.4611	18.809	16.999	18.8293	17.3729	18.011	17.6587	18.0683	18.1647	17.8631	17.1727	17.4013	17.0268	17.9978	17.8713	17.4048	17.0261	17.0014	17.1163	17.7398	17.8004	17.7815	17.0242	16.814	16.738	16.7112	16.7919	16.6456	17.1811	16.835	16.8535	17.0131
EtherPE 18:2e_18:2	EtherPE	724.527	20.3257	11.7996	11.9459	10.2788	9.57487	11.8216	11.7124	9.7953	10.9489	10.1391	11.9962	12.2035	11.0673	12.6194	12.5085	11.7655	12.5682	12.3498	12.5464	12.0167	12.006	11.4826	12.0712	12.2387	10.4979	9.8092	11.378	9.48103	12.0623	11.5736	9.97665	10.7774	10.7495	10.5866	11.4366	11.5804	11.5504	10.8616	9.242	8.35221	9.34901	9.28435	8.82582	10.829	9.01688	9.42316	10.8466
EtherPE 18:2e_18:3	EtherPE	722.511	19.6363	9.82316	9.93309	10.2575	5.56443	10.7931	10.2012	4.77131	6.20847	5.85106	7.89948	11.144	6.32653	6.78697	6.43343	9.26006	8.10854	7.4069	5.78646	10.4612	10.8034	7.14629	11.3403	11.1545	10.7751	5.28322	10.2816	7.2303	10.3723	10.7052	6.9451	7.63189	8.73801	8.23528	8.10212	8.40772	7.324	10.0058	6.84202	6.99224	5.77428	5.47873	6.55054	9.71767	4.34603	4.82723	9.70736
EtherPE 18:2e_20:1	EtherPE	754.574	23.2288	15.179	15.1114	15.4034	13.5397	15.1415	15.2265	14.4912	14.785	14.3629	15.254	15.388	14.964	16.3122	15.9764	15.7413	16.4516	15.7557	16.4412	15.242	15.2403	14.6801	15.3616	15.4494	15.0427	13.161	14.7209	14.0506	15.1824	14.972	14.1927	14.4513	14.2885	14.4105	15.2789	15.3438	15.2652	14.3251	13.5172	13.3289	13.237	13.37	13.5544	14.2733	13.3098	13.48	14.3134
EtherPE 18:2e_20:2	EtherPE	752.558	22.1229	13.8907	13.8715	14.1249	12.942	14.0067	13.8655	13.2745	13.484	13.1026	13.9372	14.2878	13.8255	14.8112	14.5669	14.1597	14.8902	14.3189	14.8836	13.9509	14.1118	13.3322	14.1766	14.2961	13.9939	12.6953	13.5418	12.5954	13.9485	13.7674	12.9105	12.9556	12.8719	12.9167	13.7656	13.8612	13.7946	13.143	12.2555	12.0832	12.1238	12.1987	12.3557	13.0971	12.2449	12.3169	13.1679
EtherPE 18:2e_20:3	EtherPE	750.543	21.3596	15.168	15.1847	15.4141	8.8671	15.4665	15.1816	10.0829	15.1947	9.35231	15.4852	15.9398	15.3713	16.2178	16.1248	15.9539	16.2252	15.9424	16.2747	15.297	15.5814	15.0844	15.6664	15.765	15.439	7.68623	15.082	9.33308	15.5008	15.381	8.32678	14.5091	14.4659	14.5767	15.1857	15.2883	15.2487	14.5907	8.85793	8.75176	8.72749	8.5477	8.2703	14.6651	6.76347	7.96766	14.7623
EtherPE 18:2e_22:2	EtherPE	780.589	23.8549	12.3386	12.4364	12.8862	12.4129	13.0305	12.8169	12.671	11.714	12.4558	12.5571	13.8648	11.2311	14.5986	13.5184	13.3457	14.5904	13.3393	14.627	12.835	13.0762	12.0321	13.1965	13.373	12.8798	12.0253	12.9691	12.0108	13.4178	13.1818	12.1594	11.6522	11.3126	11.9286	13.4324	13.5403	13.4357	12.2553	11.5852	10.386	11.3756	11.4878	11.8881	12.5805	11.6182	11.7186	12.3851
EtherPE 18:2e_22:3_a	EtherPE	778.574	22.7807	10.3745	9.76645	11.0047	5.23599	11.2991	10.8597	8.10922	7.84264	-4.58012	9.90223	12.167	8.38391	12.6782	11.2188	10.8742	12.5142	11.6216	12.6408	10.5233	10.9169	9.36968	11.9408	11.9912	11.7491	5.82087	11.2984	3.64526	11.691	11.5291	3.81499	9.67419	9.83765	8.6174	11.601	11.6791	11.6695	10.4633	4.05119	5.94345	5.11116	5.29744	5.35555	10.849	6.11052	6.84857	10.784
EtherPE 18:2e_22:3_b	EtherPE	778.573	23.149	11.5206	10.6332	12.2311	5.21657	12.3962	12.0445	3.88026	10.9146	6.82621	11.7035	12.7314	11.2853	13.0387	12.6755	12.2124	12.9823	12.3372	13.4987	12.0805	12.4746	10.5535	12.552	12.6879	12.1015	5.79454	12.0354	6.48994	12.5888	12.3892	4.14313	8.91279	10.4189	11.0679	11.9706	12.616	12.4862	11.3598	2.03382	6.82289	5.40202	2.31651	6.51178	11.5661	1.697	4.39953	11.628
EtherPE 36:3e	EtherPE	726.543	21.7444	15.9125	15.9627	16.1966	15.9753	16.442	15.9677	16.8319	15.7116	16.9274	16.5639	17.3056	15.9047	17.2783	16.9984	16.8741	17.7347	16.2648	17.8369	16.0427	15.9136	15.5445	16.5751	16.1201	15.6925	16.3207	13.856	16.3827	15.3015	15.8149	16.6955	15.2056	15.3976	15.4551	16.0998	16.2671	16.2165	14.9859	16.235	16.2322	15.6435	15.7382	16.0205	15.1002	16.0688	16.1896	15.7015
FA 16:0	FA	255.233	11.206	14.3979	14.0187	14.458	6.57301	15.6939	14.6303	13.9035	13.385	16.6811	14.9831	17.5129	13.5694	14.1595	6.26404	15.6312	7.68738	8.79037	7.57785	13.8403	15.8961	14.7266	14.9601	15.2872	14.9002	13.6772	16.4584	16.7899	16.9574	16.7233	13.9641	14.1451	12.944	13.2725	12.4667	12.8983	6.76319	15.2819	14.4714	15.1964	14.5124	14.411	16.4493	16.1672	13.4388	13.3479	15.9023
FA 17:0	FA	269.248	12.8762	3.8602	-6.96158	8.33175	4.81263	5.72101	2.98413	7.01354	7.03144	9.29949	2.7821	11.0761	3.10489	6.0368	1.28198	7.56917	6.80021	8.63608	6.98544	4.33405	5.81517	7.01368	9.8058	9.59266	5.89178	1.26497	9.97665	11.6933	10.8169	9.81783	5.19134	4.97609	3.41758	6.51017	5.06729	4.15392	3.99662	8.74006	7.10207	4.52189	7.07199	7.55786	11.4036	9.92729	5.91613	6.2116	9.28269
FA 18:0	FA	283.264	13.6655	14.5415	14.3174	14.9783	15.2419	16.0762	14.7331	14.4563	14.5246	16.6407	16.1048	17.7799	14.5862	17.2353	17.3049	17.0301	17.304	17.0629	17.321	14.5048	16.2281	15.901	16.6923	16.6316	15.9048	13.9808	16.6175	17.1401	17.2982	16.9302	14.0168	15.6201	15.6815	15.7875	15.6152	15.5782	15.5982	15.7129	15.1731	15.1889	15.3568	15.6013	16.7873	16.438	13.5131	13.5427	16.2701
FA 18:1	FA	281.248	12.3063	15.0884	15.0402	15.4063	16.3245	16.9066	15.376	16.656	14.0732	17.6542	16.0116	18.4351	14.2529	16.5965	16.8825	17.4652	16.6054	17.3542	16.5429	15.3646	17.0321	15.6616	17.0653	17.1706	16.7592	13.8711	17.7926	17.1164	17.8795	5.86419	14.7858	15.9933	15.2828	15.3891	15.3015	15.3201	15.1845	16.2716	16.3713	16.7055	16.2403	16.2184	16.7567	17.0546	14.5059	14.0705	12.7441
FA 18:2	FA	279.232	9.7808	8.46012	5.59164	4.87281	3.26041	4.21563	4.57288	8.08091	3.42081	10.9178	6.20135	12.0895	3.99935	5.58936	2.01767	7.82958	-6.54357	6.28098	7.54537	5.72325	6.13058	5.70185	4.56172	8.16443	8.02556	11.0957	11.6738	10.4974	11.7077	11.2018	11.2632	3.0814	-9.39016	3.66028	4.37197	6.83391	6.64562	6.73696	6.02533	8.82613	5.01011	5.6706	9.46052	10.8911	10.7476	10.3986	11.2166
FA 20:0	FA	311.295	15.1699	6.85901	-4.55693	6.5368	8.6918	5.7077	6.41196	8.46883	7.16139	10.2546	5.62283	11.2021	7.49342	11.0968	7.46876	9.93575	11.0625	9.58771	11.2418	6.10471	6.02295	7.90945	9.10984	8.2447	5.62471	8.56901	10.0928	10.3864	10.9338	10.0775	7.77526	7.41398	5.76045	4.86616	9.48091	9.51567	9.5554	7.78399	8.80327	8.77038	8.90371	9.19176	10.0703	9.95136	5.66096	5.70405	9.72413
FA 20:4_a	FA	303.232	11.0952	6.9173	5.2248	8.46593	7.49931	5.72054	4.1459	5.91334	2.73263	8.76836	-3.58614	13.4746	9.06613	3.4155	6.50966	6.37884	1.7214	8.62322	-1.84304	6.96684	6.31759	3.77121	-3.49152	5.82358	-2.17422	5.24341	12.9592	9.68457	12.7792	13.361	6.10339	6.51717	7.02436	4.20033	6.95298	3.55459	0.783139	6.46026	4.56151	5.66697	6.14226	5.63667	9.66948	11.9202	6.08364	1.74118	12.658
FA 20:4_b	FA	303.232	11.6542	3.70457	1.06042	3.05962	7.32548	13.5944	2.46392	7.01518	3.88203	13.8491	12.4303	15.7982	4.2545	8.02514	13.3754	15.2179	2.45869	15.1667	4.25085	4.87085	13.4881	12.4503	14.1865	14.2386	13.392	6.89461	15.4262	13.5994	15.2838	15.7076	4.52944	13.7417	11.6891	11.179	7.70477	7.10333	7.17909	13.2965	12.3058	12.6156	12.5938	12.5452	13.2491	14.4361	6.49546	6.41942	15.0466
FA 20:4_c	FA	303.232	12.0762	5.74825	-0.548808	8.22344	7.22747	13.7695	4.53125	6.36797	2.93576	14.313	13.4846	16.2782	4.3626	5.15754	13.8057	15.6103	-0.445524	15.6654	3.84663	-1.15956	13.9573	13.1061	14.8472	14.8517	13.9708	4.66832	15.9064	14.5686	15.8066	16.0208	-3.05787	14.1521	12.1278	12.2298	3.9488	2.0609	4.08324	13.6046	13.1282	13.0457	13.5006	13.5734	14.2257	14.9378	5.62585	4.19104	15.7581
FA 20:6	FA	299.201	7.3181	11.792	11.9355	12.6087	10.5451	17.2389	12.3173	11.2728	13.5213	17.5965	17.2127	19.5571	13.7568	11.5805	17.1775	18.871	11.6274	18.8415	11.5935	12.5403	17.3479	16.8767	17.9925	17.9814	17.1917	11.4479	19.1399	18.3575	19.0437	19.4092	11.9105	17.3954	15.5369	15.6844	10.9298	11.1381	11.0283	17.0062	15.9913	16.1675	16.4255	16.3575	18.01	18.2125	11.4075	11.0271	18.7405
FA 22:0	FA	339.326	16.8125	4.77275	5.43724	6.34635	6.94821	7.57273	3.49801	7.64082	8.86663	6.67859	7.78447	9.1154	4.02941	11.1952	1.0149	8.0204	11.276	0.279631	10.4411	6.70727	5.91603	2.95062	6.87067	7.61863	8.34122	5.95074	9.14887	9.98932	9.95137	8.28668	5.20572	5.14138	4.89049	1.27573	9.62733	10.1704	9.84554	5.94166	4.51744	4.91908	5.05499	4.67638	9.78349	8.04877	5.28954	4.7251	7.10991
FA 22:1	FA	337.311	15.3842	5.4078	0.200387	5.97224	10.9917	6.66384	5.76175	8.15265	3.01919	10.2616	5.9711	10.4352	6.05766	12.0444	7.37924	7.40804	12.1576	9.11049	11.7902	5.84217	6.85971	3.613	7.61919	6.25483	6.75785	9.96876	9.93646	9.23965	10.1562	9.89055	8.89307	5.99365	4.9428	5.85748	10.6925	10.6848	10.5571	5.87942	9.76028	9.65154	8.47608	9.41392	9.01783	9.067	9.15375	9.48382	9.12886
FAHFA 18:1_18:0	FAHFA	563.503	12.3294	6.25294	6.65825	8.11773	10.3185	9.98183	6.92479	10.1308	6.42133	11.6003	0.256348	12.6126	3.70997	8.6745	10.7782	11.8161	8.20453	11.8067	6.87153	-1.54859	10.2733	5.564	11.1975	11.3262	10.6473	7.30282	12.2329	10.9656	12.1331	10.5269	3.15282	10.3653	8.79743	9.21139	6.61932	5.86411	4.93646	9.52377	10.7374	10.4906	10.7926	10.7666	10.6431	11.3572	6.27156	4.57542	9.90678
GM3 d34:1	GM3	1151.7	15.754	7.68127	6.16491	1.58143	6.92532	6.23557	2.68762	6.07594	-6.67954	10.2773	5.86298	8.05224	6.48558	5.78674	11.1842	9.40735	5.66708	10.8456	1.00296	8.21825	7.45588	6.72596	6.31693	-0.749547	5.53336	0.397258	7.26825	5.13868	4.12545	7.02424	5.18082	9.20258	9.41101	9.59836	1.40711	6.00837	5.03178	-2.05294	10.2163	10.3825	9.17753	9.24834	5.6302	7.2444	5.59787	4.53919	3.76318
GM3 d42:1	GM3	1263.83	21.6976	8.58143	4.88642	4.50544	5.51698	5.08886	-1.8149	0.987949	4.68148	9.78841	3.99487	7.36485	-2.00104	8.32463	-5.64011	2.47668	6.28367	6.06973	1.6984	6.45464	4.85048	-2.35368	1.21889	7.08997	6.44903	3.44902	2.84547	5.97245	8.21109	6.37418	5.78772	6.57911	1.89773	3.40765	2.6418	4.21885	6.20297	3.21756	10.2693	9.98752	8.8437	8.65068	2.84457	7.24664	2.50744	5.6425	5.42616
HBMP 16:0_18:1_18:1	HBMP	1011.76	27.5504	3.46723	6.74322	8.2851	3.78151	7.04911	5.48882	0.28477	0.971362	4.97043	4.67316	2.95302	7.06058	7.49175	-0.199117	7.77787	1.30483	4.16957	7.68488	1.88435	5.48293	0.188035	7.24185	1.24931	-3.07498	3.79818	5.37791	-2.53508	6.13345	5.70925	5.31456	3.29986	4.47044	3.98596	7.52275	3.7316	5.44562	5.11747	6.79436	2.34248	4.43963	6.87226	2.82215	4.57323	5.3578	3.95482	4.66817
HBMP 18:1_18:1_18:1	HBMP	1037.78	27.8313	6.98058	-3.28966	7.92391	4.86249	2.43012	8.13534	6.01516	-0.360769	6.861	6.96114	8.67603	-1.38399	2.055	1.09135	4.95053	4.57644	8.14448	7.91737	5.58326	6.5078	8.22121	4.52355	7.6585	7.93258	7.06751	1.41857	5.01085	7.64864	1.47841	9.52171	4.26648	1.26362	6.37113	-2.18336	6.04811	2.68781	7.16391	6.79428	6.87139	0.119351	5.98484	3.43176	7.37655	7.81572	9.17745	5.11065
HexCer_AP t18:0_16:0	HexCer_AP	778.566	16.7607	11.2522	11.2008	11.7411	8.60092	11.7517	11.4871	5.62806	4.73376	5.43934	7.04168	12.7012	-0.0368135	13.2745	7.16067	6.78518	13.1924	3.56461	13.3131	11.6549	11.5109	1.2469	12.2599	12.3046	11.8028	7.36881	11.7422	6.64952	12.3026	12.0917	3.88191	5.69044	3.91544	5.64229	11.8017	12.1825	12.1196	11.1578	5.53284	4.57492	5.56527	4.8973	4.88199	11.4479	1.29146	4.96846	11.3687
HexCer_AP t18:0_24:1	HexCer_AP	888.675	22.0131	4.3521	6.06662	6.02401	0.0564467	8.97465	5.69845	3.34078	4.96294	2.08616	2.80337	7.27282	7.05864	4.6573	0.670525	7.62415	1.82051	4.54587	6.25765	5.82654	9.95988	8.81354	10.5702	10.439	10.8085	3.27474	5.56756	5.19238	6.44735	7.15761	4.88733	5.73854	5.99107	5.59	4.43442	4.88573	4.80223	8.82106	6.25931	6.03264	3.7974	4.19323	6.06113	-0.554445	3.8137	5.18655	3.28563
HexCer_NDS d42:1	HexCer_NDS	856.686	25.1095	12.9704	12.9976	12.9594	13.1181	13.4623	12.7067	14.6487	10.5239	14.7347	12.0376	14.785	11.7317	14.9308	11.9225	11.5499	14.9024	11.7284	14.9277	12.7566	13.524	11.6012	13.8746	13.657	13.5756	12.8903	13.7795	13.8075	13.6276	13.9174	13.1925	9.20043	10.224	9.94885	13.8338	13.9802	13.9223	12.4914	13.5163	13.7578	13.9974	13.9747	13.8147	13.4885	11.8422	12.4888	13.4444
HexCer_NDS d44:1	HexCer_NDS	884.717	26.8751	8.46978	7.8361	5.93335	12.5557	5.62468	4.72336	12.5952	3.14089	12.7709	3.53682	11.3685	5.27136	12.4962	2.45754	3.29677	12.4218	-2.96533	12.5532	4.77194	6.84661	7.23038	7.61043	9.61768	7.35863	10.225	10.0966	12.1385	11.069	10.4121	10.9132	5.41508	-4.82069	3.05246	10.5771	11.1976	11.1939	7.13671	11.7298	11.6437	11.7492	11.8491	11.5863	10.1189	9.64669	10.1464	9.7922
HexCer_NDS d44:2	HexCer_NDS	882.701	25.2468	5.76137	5.9527	0.525056	10.8023	10.5665	5.24208	12.1968	-0.664131	11.1183	6.07208	11.7008	2.8567	12.0481	-6.61442	3.94687	11.9195	5.65322	12.0982	1.12684	10.1937	4.58217	11.1169	10.812	10.817	7.67347	10.7746	12.0986	11.3153	10.483	6.13669	3.89333	-0.301364	5.43649	10.6438	11.0813	11.0012	9.84372	9.81006	10.3307	10.6423	10.4989	11.2506	10.4507	5.623	4.54692	9.89044
HexCer_NS d40:1	HexCer_NS	828.655	23.2204	11.3982	11.2008	11.4728	12.1628	11.7938	10.9834	13.2875	2.90738	12.1467	8.57452	11.4826	4.56527	12.7858	1.05043	8.26396	12.7441	7.38706	12.7718	11.3818	11.9708	3.33355	12.2335	11.9595	12.0663	6.6521	12.0871	12.609	12.4835	12.3207	9.51262	-0.0303953	7.03398	-0.57408	11.8679	11.9992	11.9201	10.8744	11.2932	11.1233	11.439	11.4396	12.2759	11.1717	4.55542	7.32991	11.4254
LPC 0:0/14:0	LPC	468.309	5.1801	7.07463	5.50304	5.97477	6.51265	7.1061	4.10146	4.61665	1.48241	3.53978	6.73789	2.84067	3.65279	8.53374	7.60697	4.14466	5.54993	3.37401	4.73472	8.6674	6.84973	4.60903	8.19902	6.44452	7.7992	3.51129	6.89093	1.17285	4.76852	2.13568	2.75642	5.76243	6.29664	-1.97273	7.73686	6.1583	5.62341	7.87367	6.77398	7.23703	7.72292	7.36594	6.37179	5.81179	3.59035	4.651	5.35881
LPC 0:0/16:0	LPC	496.34	7.7293	8.3405	6.83484	-1.92741	4.77549	5.77714	-1.97919	4.208	3.3478	0.875287	6.46882	3.22419	5.47849	5.93189	6.31439	6.2775	7.41227	6.18904	5.78695	8.37142	5.27966	3.28699	4.77885	6.52503	8.21152	4.74229	7.73999	6.13376	7.35921	5.33675	6.60419	4.91115	4.89825	4.79884	7.11982	6.39542	5.60788	11.6057	11.3595	11.2671	11.4099	11.4512	11.5312	11.3517	11.1292	11.2173	11.434
LPC 0:0/16:1	LPC	494.324	5.8261	10.0041	9.78182	8.89757	8.61394	10.4722	10.0308	5.94011	3.33692	2.00372	7.14685	5.06527	3.286	8.41962	3.27174	4.36707	6.37253	4.66244	6.44947	0.746387	6.94296	6.36915	7.52926	-3.80791	3.19182	7.66357	5.14887	5.41794	1.94952	4.46036	5.43545	6.75243	3.01466	4.60556	1.67439	2.52392	6.58463	12.9433	11.6619	12.062	12.6294	12.7811	11.7601	12.9606	12.7217	12.7919	12.9997
LPC 0:0/18:1	LPC	522.356	8.539	12.6847	12.6738	12.799	12.0765	12.9118	12.9756	11.5037	12.4568	11.5608	11.979	11.313	12.1694	12.986	13.0444	13.3757	13.1726	13.58	13.1028	11.6021	11.8341	12.1377	12.38	11.2157	12.0309	9.53134	9.64716	9.65692	9.52298	10.3441	9.03975	11.086	11.2319	11.2898	10.9397	10.8241	10.9381	14.5299	14.1916	14.2276	14.413	14.3801	14.5037	14.9035	14.6836	14.757	14.821
LPC 0:0/18:2	LPC	520.34	6.8353	7.75281	7.46766	4.82509	6.11813	4.954	5.17391	-0.685543	7.69718	7.72525	0.28045	4.97377	7.081	-7.18787	1.16772	6.6262	7.85702	7.22419	1.82976	3.21914	5.36989	7.04032	5.07175	6.57922	5.69402	1.94056	2.70731	5.69743	3.81838	7.02873	3.36849	7.14444	5.83394	1.49987	6.98024	0.872892	1.95835	8.34247	8.1078	7.6193	8.30319	8.78324	8.7732	10.1059	9.84349	9.81944	9.80935
LPC 0:0/20:2	LPC	548.371	9.858	-1.08121	6.51526	3.36238	6.91516	3.55096	7.01703	3.46458	1.86179	7.88945	4.86942	5.5762	6.50915	4.11811	6.61515	0.383322	4.50746	7.22136	4.76793	-1.6866	5.49658	4.16126	8.08387	4.21349	7.72289	4.70956	5.02724	6.46288	5.39613	2.19846	3.71899	6.75152	3.7539	4.48517	7.04108	1.91185	6.67869	1.7407	4.71979	5.99962	6.44242	3.00017	6.39429	3.86713	6.21141	6.13949	3.53236
LPC 14:0/0:0	LPC	468.309	5.642	5.34203	7.14011	3.10094	5.86088	5.33165	1.99266	7.79693	6.39615	1.42095	4.27576	7.12703	2.87456	5.75046	8.12918	5.12704	4.13768	-0.33668	0.241452	7.83621	6.51179	8.35392	7.76902	5.02146	8.05356	1.43761	4.42492	3.8464	6.53907	1.44707	-0.693116	-7.44692	7.00929	1.79575	5.12317	3.56247	5.57418	9.084	9.22516	8.95486	8.93851	8.97314	9.11926	4.69628	5.68488	2.75907	6.71589
LPC 16:0/0:0	LPC	496.34	8.4027	14.2896	14.1981	14.3299	13.3899	14.393	14.2311	12.6955	13.6054	12.7092	13.1388	13.0239	13.2079	14.0977	14.5868	14.5481	13.9923	14.4434	13.9609	13.3151	13.2815	13.4152	13.6972	13.4434	13.4895	12.2027	12.6735	12.2489	12.237	12.6457	12.028	12.9783	12.9514	12.9763	12.4691	12.4619	12.5027	16.0421	15.6741	15.7215	15.5861	15.5741	15.7147	14.749	14.5222	14.6004	14.7703
LPC 16:1/0:0	LPC	494.324	6.3135	9.90842	9.91169	10.217	9.13104	10.1971	9.83501	1.41798	8.31644	5.18748	1.7015	1.04916	-1.54234	8.45429	6.33716	4.8114	3.00472	6.42717	2.6247	6.00925	-3.38753	3.42622	7.28587	6.32663	8.16242	7.61646	6.78068	0.052579	5.02052	1.30537	2.76629	5.45959	6.45217	-1.48491	2.74142	7.18737	7.38044	11.9229	11.6584	11.6093	11.4463	11.4853	11.5691	10.8426	10.5084	10.7597	10.5052
LPC 18:0/0:0	LPC	524.371	11.9905	11.8004	11.7398	12.08	11.0568	11.9714	11.9164	8.39207	11.565	10.5672	10.5217	10.4111	10.6165	12.689	13.1262	12.8619	12.6392	12.2472	12.4264	11.6375	11.7253	11.5921	12.2374	11.8456	11.9515	11.8689	12.1508	11.7915	11.655	12.1098	11.5192	12.5926	12.501	12.4717	11.8148	11.97	11.9664	13.478	12.9925	13.0485	13.0931	12.8932	13.1797	12.9545	12.7768	12.8108	12.9583
LPC 18:1/0:0	LPC	522.356	9.2038	14.0463	13.8813	14.0626	13.079	14.1796	13.906	11.8809	12.6798	11.4822	12.0931	12.0638	12.2416	13.7838	14.2525	14.211	13.6435	14.0681	13.6279	12.5552	12.3419	12.6911	12.978	12.7643	12.9402	11.3413	11.9431	11.2668	11.3437	11.684	11.1413	12.757	12.7424	12.8318	12.1596	12.316	12.2915	14.9781	14.5415	14.6302	14.4608	14.334	14.5604	13.9778	13.7599	13.8725	13.9691
LPC 18:2/0:0	LPC	520.339	7.3847	0.0375266	7.67211	3.03644	1.12137	6.22013	5.60125	5.95363	7.61492	5.69966	4.00318	6.68038	-2.21179	5.88453	1.55716	4.58828	4.3412	2.58244	7.38522	8.51853	8.03307	5.27511	2.17324	4.08112	3.63568	3.16925	5.98199	1.74028	7.58492	-0.0484918	-2.86393	6.47995	5.15516	6.28419	7.63492	7.60269	7.59932	5.31842	4.04791	2.03665	5.48598	-1.9634	4.78738	7.4289	5.87819	5.83769	6.87318
LPC 20:1/0:0	LPC	550.387	12.4861	1.40979	7.50105	8.76405	2.12406	6.91389	-6.5874	5.12607	4.85515	5.43722	5.80737	-7.39823	6.61524	6.48406	2.24885	3.29964	6.57429	2.55889	5.01595	-0.922967	4.3249	7.00657	4.31844	4.57065	6.99876	6.93656	3.43916	2.18443	5.54222	8.30296	3.11635	6.81045	5.70539	5.2705	7.51229	7.76471	7.14926	9.11609	9.34013	9.1919	8.61222	8.95764	8.91658	4.68203	4.60573	4.55051	-2.21514
LPE 16:0	LPE	452.277	8.6074	4.50344	0.0467817	5.02314	8.83562	-0.55279	-3.27543	5.52043	4.7631	12.0252	6.58976	6.02634	3.7219	6.3688	5.09206	-2.69018	-0.943794	6.03438	5.56948	-1.58886	4.85113	1.38326	1.86426	7.07018	5.89607	10.2413	8.07075	7.39124	5.37523	6.4956	9.86065	2.3427	5.57113	0.601391	6.58542	5.67959	2.80132	5.80297	10.9211	11.0753	10.8804	10.946	8.17759	6.3324	7.10826	9.88062	6.57732
LPE 16:1	LPE	450.262	5.9842	4.54451	7.28118	6.36473	1.86645	0.309273	0.739523	6.51717	8.62994	5.73258	8.25653	6.35288	-2.90319	5.12255	5.09988	4.22532	1.57392	-2.51352	7.63214	5.06516	2.99461	7.22736	6.24642	4.36846	4.59527	6.32689	4.25975	4.02174	4.83753	7.59647	7.14133	6.42627	5.78589	6.54326	3.4252	7.08744	6.87892	4.17078	4.53455	7.50343	4.46122	5.60125	6.78102	7.3951	6.88625	3.27414	3.2032
LPE 18:0	LPE	480.308	12.2149	11.503	11.375	11.8697	13.2693	9.72838	11.7296	11.7834	6.13616	14.259	6.60192	11.6344	6.20853	13.2116	11.0142	10.4324	13.1746	10.9651	13.197	11.8577	9.82916	6.99134	9.97468	10.3091	9.79624	12.8196	10.4575	11.5954	10.8157	10.2494	12.9994	8.38564	9.05043	8.83864	11.6381	11.613	11.7031	8.98083	13.1382	13.299	13.1544	13.18	11.5887	10.2346	12.4633	12.5773	9.92965
LPE 18:1_a	LPE	478.293	8.7698	9.33401	8.55954	7.74665	11.6012	10.2587	10.4353	11.0975	1.6126	12.3785	-1.73951	5.22657	1.00233	10.729	5.83014	6.70221	10.857	3.25788	10.5146	6.90929	10.665	8.2326	3.79889	6.99222	9.61281	11.6532	4.99375	10.8169	5.90128	7.26914	11.5696	5.43235	5.26781	5.05203	10.4674	10.498	10.1216	4.6931	11.3243	11.5244	11.1797	11.1936	10.6401	-0.753873	10.9802	11.2243	2.86874
LPE 18:1_b	LPE	478.293	9.4248	11.1955	10.5711	10.3509	12.4537	7.43989	11.3774	11.2307	7.65556	13.5352	7.0429	6.67108	6.5411	11.5736	7.476	7.95095	11.0002	8.24314	11.4647	10.7984	8.7824	2.264	6.007	7.59882	6.81297	12.1879	7.7346	11.0755	5.5369	4.76447	12.2802	5.7963	4.89599	5.04938	9.79855	9.78839	9.8617	4.89397	12.2677	12.4935	12.2722	12.3043	11.08	5.80088	11.6389	11.8244	6.5487
LPG 18:1	LPG	509.288	7.2444	3.4225	6.44213	7.44334	9.57875	5.62781	2.62332	3.72599	2.499	6.57232	-0.946038	9.2113	4.29667	6.60428	1.30579	-0.699462	2.58157	7.83846	8.37651	8.7478	4.75117	4.82559	0.608372	-0.622315	-0.300928	9.46534	-0.439605	6.60312	4.77535	6.16798	9.42639	7.06567	2.88989	1.82909	3.94273	2.50693	1.95324	3.85518	6.88017	-1.38292	6.90967	0.698497	5.49424	5.65694	8.72117	8.62987	6.65235
LPI 18:0	LPI	599.319	9.7344	1.15103	8.22794	7.61147	8.64143	-1.20204	3.71024	5.13054	1.05427	10.6512	4.23525	6.62989	5.55629	9.93537	10.7568	10.5605	10.3825	10.9784	10.2849	5.21002	4.75314	7.56855	8.24232	7.19501	-2.76803	2.18653	4.26308	2.6516	6.98554	6.00533	4.13886	8.66659	8.60192	8.95249	6.89553	4.88817	4.93222	2.85811	9.18296	9.33582	8.50712	9.64682	6.22538	5.7393	6.90102	5.90068	5.69451
PC 10:0_18:1	PC	676.491	15.5553	8.0701	6.05418	6.00601	7.09603	7.04313	0.24	-3.16036	6.19243	7.56953	2.32967	6.64034	-1.34266	3.09708	-2.64343	6.47493	6.75067	6.96086	8.38347	1.51704	4.73236	3.20933	7.40247	7.61786	8.33176	6.2102	6.08607	4.124	6.73292	-1.51107	7.06219	2.59863	3.15992	1.73873	6.9753	5.54335	-1.54262	9.57901	9.41165	9.0641	9.52579	9.65379	9.34376	9.12175	8.97438	9.17413	9.32938
PC 14:0_14:0	PC	678.507	16.5142	13.1882	13.1229	13.3048	12.4139	13.358	13.334	12.1004	13.0317	11.8879	12.7578	12.5937	12.7696	11.5986	11.8688	11.8702	11.6738	12.0154	11.5482	12.7703	12.8136	12.94	13.0878	12.8826	12.8173	12.4932	12.9208	12.5916	12.6701	12.8815	12.3503	12.8162	12.7076	12.649	12.3517	12.2984	12.3628	15.3431	14.7153	13.9964	15.0724	14.9765	15.255	14.7881	14.5577	14.5805	14.7381
PC 14:0_15:0_a	PC	692.522	16.9427	7.89973	6.84871	1.75843	0.902148	4.78355	3.26181	7.84905	8.42771	-3.08329	7.35572	3.34668	2.06635	6.51075	7.4552	4.34186	5.82869	7.88154	3.887	2.27962	8.03347	6.3133	-0.459914	7.49787	1.74721	3.00877	5.72545	6.61533	4.56821	-0.445802	-0.418302	1.06839	4.83079	3.91233	5.95715	5.8847	3.58296	6.74297	6.25762	6.73308	-0.403244	3.14835	6.36943	6.41526	5.75103	-0.186618	3.79729
PC 14:0_15:0_b	PC	692.522	17.2914	6.92528	7.03121	4.53828	7.30335	6.52193	0.732872	5.15579	2.55714	7.98078	-0.285298	7.9584	3.6463	8.03716	8.45335	1.02858	1.92326	6.64422	1.00353	-0.692111	7.3727	7.86243	5.93029	0.614575	7.60092	6.95147	8.37522	7.33308	4.60915	7.23547	5.09424	9.86694	9.85392	10.0193	9.33718	8.65632	8.58359	10.9426	10.3309	10.6572	10.7796	10.8804	10.9765	11.9209	11.6961	11.7157	11.8189
PC 14:0_16:0_a	PC	706.539	18.0633	18.2824	18.1392	18.439	17.4215	18.4627	18.3095	17.7299	18.5345	17.7877	18.4386	18.2226	18.5237	17.8402	18.3706	18.3336	17.991	18.3387	17.9328	18.3279	18.2923	18.2893	18.3178	18.2788	18.2205	17.8056	18.3314	17.9263	18.0833	18.2726	17.7593	18.5312	18.4592	18.5509	18.2332	18.2554	18.2667	19.2359	18.9445	18.9508	19.0173	19.0136	19.201	18.9916	18.8023	18.7873	19.0212
PC 14:0_16:0_b	PC	706.538	18.8944	10.2978	10.2642	10.5626	7.41226	5.26125	8.01533	6.52611	9.19	5.38583	1.34822	8.42281	0.476422	2.01177	-4.73325	0.49974	5.12652	2.70055	4.1524	10.4628	10.6894	11.2817	11.5792	11.4373	10.5145	4.72216	7.12757	7.35587	3.52344	2.98464	5.30856	4.1702	5.2179	4.22566	4.71178	7.46326	1.90722	7.94312	9.87985	9.98521	10.1866	9.50354	9.35686	7.13063	6.72568	7.74551	9.20431
PC 14:0_16:1	PC	704.523	16.8711	16.0958	16.0245	16.1713	15.2997	16.3461	16.1918	14.9942	15.8069	15.0347	15.7837	15.4551	15.8911	13.9447	14.4101	14.3824	14.0942	14.4485	13.9725	15.2852	15.2382	15.21	15.3989	15.2324	15.2298	14.9845	15.6027	15.1769	15.3373	15.5148	14.9896	16.7427	16.6504	16.7651	15.6172	15.6263	15.6694	17.9335	17.5486	17.5869	17.6708	17.5976	17.863	17.8888	17.701	17.6864	17.8797
PC 14:0_16:3	PC	700.489	16.5203	4.67413	6.69544	4.09839	3.27061	6.45132	7.33714	6.23841	7.10798	4.55826	4.81656	3.00919	2.62762	1.54854	5.81303	0.725149	8.07744	1.16634	4.67464	5.82403	2.90025	4.60638	5.76809	7.83443	7.27467	6.47182	4.89202	4.29676	8.26685	6.59327	6.98063	-3.70321	2.43335	5.23247	1.96522	6.86227	6.88653	11.6251	11.0139	11.084	11.4422	11.2022	11.5533	10.7557	10.5903	10.7118	10.199
PC 14:0_18:0	PC	734.571	19.8306	18.3228	18.3385	18.497	17.3807	18.4502	18.3296	18.2659	19.046	18.3401	19.0084	18.7409	19.086	18.5303	18.9891	18.9646	18.6409	18.9978	18.5271	18.7269	18.6685	18.6377	18.6798	18.6301	18.6012	18.516	18.9515	18.5755	18.8174	19.0017	18.4622	19.0203	18.9453	18.9835	18.8207	18.8114	18.8087	19.251	19.0112	19.0251	19.0684	19.1166	19.1948	18.8443	18.6685	18.6753	18.9224
PC 14:1_16:1	PC	702.507	15.8921	-0.975912	8.12655	1.09727	6.66008	4.22755	2.51269	5.36352	6.35125	-4.20812	7.91051	8.1664	2.37783	-4.94571	2.15824	6.93472	4.51574	7.86683	6.0673	2.91251	7.29913	1.17959	0.347343	2.10032	7.35798	5.62193	2.45662	6.5817	5.63219	8.14476	7.27203	3.49357	4.32575	6.0366	5.3748	2.79548	3.63947	10.4387	9.81006	8.3855	10.2194	10.0715	9.81094	10.2775	10.1329	8.47168	10.4091
PC 15:0_16:0_a	PC	720.554	18.568	11.6111	11.5588	10.3428	10.8927	11.8106	11.8651	10.7034	12.8223	11.991	12.4656	12.2323	11.7734	12.6569	12.9572	12.9319	12.7491	12.9753	12.5356	11.6644	12.0319	12.2604	12.0669	12.1891	12.0345	12.1853	12.7695	12.183	12.5252	12.817	12.2406	12.9379	12.8809	12.9388	12.6658	12.661	12.6953	11.9409	11.7308	11.7664	11.7492	11.9163	11.89	12.8776	12.5866	12.6048	12.9371
PC 15:0_16:0_b	PC	720.554	18.9084	7.50258	8.55954	9.04066	6.46722	9.42145	10.1481	10.8191	11.9212	10.4592	11.23	11.4432	11.7373	11.6232	11.6057	12.2075	11.9084	12.3774	11.8718	11.7679	11.5222	11.9739	12.0559	11.927	11.6529	11.9578	12.6949	12.3318	12.473	12.5358	12.1218	12.675	12.6362	12.6528	12.4777	12.4599	12.2797	11.8898	11.591	11.6179	11.6866	11.7397	11.8696	12.7086	12.3098	12.5179	12.7787
PC 15:0_16:0_c	PC	720.553	21.5953	2.54751	8.17451	8.91338	1.04665	7.88921	7.69111	2.79412	8.07859	-0.835504	6.86108	6.70912	2.80081	7.33183	-0.902006	2.73847	1.79996	7.96533	8.16411	7.06758	6.13927	0.705302	0.73319	5.98089	6.33166	3.72624	3.88653	6.91171	3.2035	2.05518	7.23743	-0.0712318	4.72442	6.17927	1.7643	5.75052	4.94127	9.03813	9.28035	9.73482	9.54835	9.62931	9.80002	8.32496	7.27299	6.21445	6.0012
PC 15:0_16:1	PC	718.538	17.6039	10.5452	10.6023	10.5777	9.79805	11.3781	11.3764	9.91094	11.2009	9.978	9.36333	10.5792	11.1183	9.01861	9.41132	10.3702	10.6846	10.4204	10.1084	10.8569	10.6655	11.2193	11.363	10.9927	10.8899	10.8154	12.1569	11.1663	10.7933	12.0127	11.009	12.6947	12.5814	12.2542	12.318	11.6529	12.3653	13.4127	13.1092	13.1511	13.224	13.2527	13.3601	14.4391	12.8204	14.2533	14.4005
PC 15:0_18:1	PC	746.569	18.9399	11.4765	10.0395	11.6007	10.2319	11.7875	11.4065	12.7693	12.7192	12.0514	13.4859	12.2949	13.407	13.0187	12.752	13.4631	13.2003	12.7555	12.8095	11.8592	11.6536	11.2792	11.1127	11.4141	11.4559	11.8729	12.3184	12.661	12.1936	12.3769	11.8281	12.4892	12.4278	12.4941	12.2411	12.2586	11.3877	12.066	11.7632	11.6816	11.7564	11.6202	12.0791	13.1386	13.5847	12.8754	13.1454
PC 15:1_16:1	PC	716.522	16.5667	6.24774	5.33953	6.27631	2.60696	3.78104	3.75883	5.5421	4.93136	5.64061	8.8696	7.5898	7.86567	3.55984	-1.78333	3.33433	4.49498	3.7652	4.73924	8.21327	0.448559	6.9357	4.96134	5.93616	7.81919	-1.12185	3.26511	7.86415	5.2294	5.2111	4.81673	4.34169	-1.84069	6.56024	7.45849	3.12196	6.06661	3.88259	2.65701	1.93321	5.29239	4.53181	1.81533	4.90435	2.49628	5.86514	2.70882
PC 15:1_20:1	PC	772.585	22.2717	13.2882	13.3474	13.4809	12.2337	13.4543	13.1301	12.2285	13.3515	12.7494	13.1728	12.9335	13.4537	13.4739	13.9315	13.9224	13.3752	13.3829	13.2876	13.4426	13.2821	13.4178	13.3427	13.3389	13.3165	13.2056	13.7306	13.2524	13.557	13.8206	13.1807	14.0726	14.0008	14.1128	13.7795	13.7764	13.7996	13.9441	13.6728	13.6921	13.5921	13.5948	13.8745	14.1356	13.913	13.8286	14.1718
PC 15:1_22:1	PC	800.616	24.1601	0.109372	5.06773	8.67212	5.3975	5.03859	6.92482	2.71745	8.59746	4.70434	3.75171	3.10411	5.10054	6.06524	-0.690951	2.26009	7.3487	5.99175	1.77073	-0.304929	4.81569	6.60876	7.26771	0.783286	8.13764	10.0706	9.98129	9.56718	8.54036	10.1684	5.39207	11.3198	12.0114	11.5543	11.6464	11.6466	11.0447	10.4848	10.3017	10.3479	9.9921	10.4698	10.322	10.9434	10.5263	10.7409	10.4425
PC 16:0_16:0_a	PC	734.569	20.4592	8.96603	9.48149	8.99594	9.63398	7.59634	10.0876	9.0814	7.23297	8.92238	8.55389	10.3791	9.18217	6.58082	6.63954	2.98452	3.55051	1.85453	0.620864	9.92943	9.09391	9.2571	7.90057	6.05022	5.65734	8.27046	9.33252	8.79798	9.94373	10.4379	7.77365	5.72176	-0.318024	0.680269	6.55945	1.16609	7.15568	8.9918	9.45434	9.47459	10.1195	10.4639	8.90999	7.38353	7.17164	8.10359	7.30282
PC 16:0_16:0_b	PC	734.568	20.7523	4.54447	7.32229	1.63907	5.89729	5.00133	5.17492	2.18193	3.61939	5.45147	7.559	2.52	6.21773	-1.70849	1.70496	-0.166203	6.98924	7.54629	0.0682353	2.8919	-0.098967	5.62222	4.6719	5.2036	5.58194	7.08542	10.6448	7.69149	6.64438	9.6851	4.68693	4.90975	5.87361	4.98798	4.86947	4.95941	4.92325	10.5993	10.5412	10.5866	9.98086	10.7008	10.613	9.49398	10.3837	9.67921	9.35319
PC 16:0_16:1_a	PC	732.557	18.4351	20.8299	20.8561	20.9795	19.9088	20.9459	20.8323	20.1821	20.9394	20.2489	20.9328	20.695	21.0139	20.1435	20.6935	20.6626	20.3043	20.6886	20.2679	20.4587	20.3872	20.3527	20.4163	20.3636	20.3046	19.8979	20.3086	19.9372	20.2286	20.3935	19.8967	20.3182	20.2516	20.322	20.1086	20.1299	20.1293	20.6956	20.4594	20.4766	20.476	20.4844	20.5734	20.5396	20.3994	20.465	20.7096
PC 16:0_16:1_b	PC	732.554	19.2966	15.2518	15.2796	15.4703	14.526	15.1722	15.3466	14.2728	15.4307	14.289	14.9042	15.219	15.0061	13.9389	13.9313	14.2435	13.9526	14.1131	13.6068	15.0818	15.1493	15.5811	15.6349	15.263	15.1564	14.4023	14.8453	14.7198	14.6459	14.8676	14.3385	14.3504	14.3389	14.2465	14.1651	14.0793	14.0633	15.7843	15.5864	15.7117	15.7742	15.1177	15.4748	15.2779	15.1246	15.4723	15.4421
PC 16:0_16:1_c	PC	732.553	20.8605	4.84509	3.06342	0.873321	6.80484	3.19567	5.30342	0.991958	2.92855	-1.13447	6.19167	8.20032	2.53092	3.34794	3.06271	5.33286	1.02922	1.91265	-1.94641	7.34551	-1.32752	8.00091	6.16585	1.32024	-0.259759	6.027	7.72578	2.24066	2.68008	6.54408	5.81757	3.40186	-1.20183	6.87872	7.45312	2.74633	4.88655	7.97453	7.5627	5.65517	7.39206	7.52587	7.8625	8.14652	8.2136	7.04703	7.99761
PC 16:0_16:3	PC	728.52	18.1185	14.3506	14.1782	14.5741	13.5146	14.3999	14.4239	13.2398	14.2053	13.3025	13.9189	13.9449	13.9069	11.3261	11.5626	12.1809	11.2835	11.0826	11.8241	14.3784	14.3379	14.4178	14.5881	14.3747	14.4036	12.7494	13.1974	12.9085	13.2771	13.5156	13.0307	10.2064	9.69161	10.2595	10.2472	9.34592	10.5742	14.013	13.8632	13.923	13.6945	13.8695	13.6515	13.4643	13.3423	13.4588	13.649
PC 16:0_17:0_a	PC	748.585	20.3136	10.9138	11.6046	11.6989	10.6215	11.5267	11.6319	12.0175	12.9353	12.0745	12.6136	12.341	12.7317	12.9	13.198	13.1775	12.8706	13.1576	12.6854	12.0565	12.0785	12.2226	12.2725	11.7793	11.9624	11.9986	12.4635	11.9882	12.3475	12.6573	11.9876	12.1914	12.1878	12.1828	12.1495	12.1074	12.1287	11.8098	11.6306	11.4635	11.6776	11.7625	11.6401	12.3133	12.1778	12.1956	12.2735
PC 16:0_17:0_b	PC	748.584	20.762	3.74456	7.07876	5.27121	7.62167	2.60999	2.90372	3.14519	-4.53059	3.51814	6.86193	5.29752	1.80419	4.79786	6.42037	6.34425	5.7895	6.32781	6.80349	4.08818	3.75591	5.85868	6.13362	4.7777	4.1032	6.95877	9.1548	9.71739	10.4384	10.8721	6.90459	10.1306	10.414	9.43062	11.2408	10.6102	11.1376	9.54538	9.58779	9.5347	9.94431	9.78702	10.1074	9.61427	11.0633	9.4364	9.58991
PC 16:0_18:0	PC	762.601	21.7682	15.3713	15.3152	15.5356	14.3136	15.7047	15.2603	15.7649	16.5062	15.8167	16.4386	16.1178	16.519	15.9669	16.4619	16.427	16.0734	16.5083	16.0462	16.2053	16.1279	15.9454	16.0488	16.1432	16.24	17.1228	17.5533	17.2029	17.3863	17.6198	17.0482	17.5353	17.4786	17.4542	17.343	17.353	17.3392	17.6367	17.297	17.3369	17.3531	17.2674	17.5603	17.2891	17.1382	17.1364	17.3402
PC 16:0_18:1_a	PC	760.588	20.105	21.4584	21.5265	21.6155	20.3867	21.4737	21.3441	21.1603	21.8824	21.2281	21.9357	21.6763	21.9954	21.5385	22.0477	22.0305	21.5703	21.9821	21.5257	21.4697	21.3962	21.3761	21.3822	21.3777	21.271	20.802	21.1528	20.8447	21.2923	21.4283	20.9525	20.7536	20.6963	20.7104	20.7604	20.748	20.7338	20.8352	20.614	20.6215	20.6096	20.5976	20.7163	20.6892	20.5768	20.6384	20.8801
PC 16:0_18:1_b	PC	760.586	20.9867	16.5309	16.7702	13.7617	15.0147	16.952	17.0292	16.2331	17.5743	16.3127	16.9173	17.2119	16.982	15.8126	16.2278	16.2337	15.8035	16.2758	15.7736	16.6074	16.9055	17.3335	17.4665	17.1144	16.9878	16.7574	16.3915	16.9435	16.9785	17.1528	16.634	16.1682	16.1533	16.0686	15.8937	15.8034	13.4148	17.5083	17.2443	17.3054	17.4203	17.4642	17.2396	17.5617	17.4539	17.5597	17.7374
PC 16:0_18:3	PC	756.551	19.8097	13.8196	13.7122	13.9924	12.8851	14.0515	13.8218	13.6849	14.4691	13.7326	14.4172	14.2934	14.4587	12.3037	13.0525	12.9173	12.4713	12.9635	12.5108	14.381	14.3604	14.1909	14.4204	14.3991	14.4188	13.3258	13.5576	13.3596	14.0566	14.0646	13.7314	11.4151	11.4278	11.5243	11.5947	11.8081	11.7816	13.4711	13.1837	13.3515	13.0332	13.1049	13.0999	12.6331	12.5108	12.5832	12.8744
PC 16:0_19:0	PC	776.616	22.2819	4.43039	6.39221	8.25769	6.59634	3.79321	2.70136	7.97515	7.66475	7.18749	2.46779	5.91248	-2.28027	8.39008	7.14133	8.56265	7.60868	6.73084	-6.19976	6.07464	3.33672	2.62273	8.63527	1.99553	5.7954	4.07093	5.23701	5.86059	6.17911	6.7582	4.81694	9.7838	9.81191	8.38345	6.98572	5.97302	5.96527	6.56719	9.22082	4.85367	8.76937	9.45748	9.08931	10.7203	10.5887	10.1913	9.98477
PC 16:0_20:0	PC	790.631	23.8646	-0.0151539	6.6392	3.7501	4.9239	5.61068	-1.34099	6.19241	6.15371	7.21955	2.98304	6.65108	-0.0518664	5.80228	1.43498	8.40261	5.77936	6.30682	5.8618	5.94342	4.22302	5.92295	7.69657	5.95969	6.83431	10.7165	11.8262	11.183	11.0154	11.5527	10.315	12.0834	12.3113	10.7745	11.625	11.7711	11.761	11.6061	11.5866	11.632	11.8003	11.5884	11.8319	10.4684	9.99485	10.5361	11.3085
PC 16:0_22:1	PC	816.648	24.2162	13.5032	13.5507	13.5243	12.454	13.801	13.4054	13.3699	14.2186	13.5143	14.0361	13.6936	14.1323	14.0943	14.5198	14.5175	14.1488	14.4946	14.0555	13.9772	13.8404	13.6839	13.726	13.8287	13.9772	14.2594	14.7244	14.3339	14.4176	14.6559	14.095	15.0693	15.004	15.0277	14.5155	14.4954	14.5109	14.7716	14.3924	14.4573	14.5395	14.3604	14.6496	14.8274	14.6338	14.6666	14.7516
PC 16:1_16:1	PC	730.54	17.3589	18.941	18.9197	19.0349	18.1267	19.1048	19.0203	17.8104	18.6242	17.8671	18.5899	18.4516	18.6716	16.918	17.4798	17.4496	17.259	17.5646	17.1745	18.1762	18.1519	18.189	18.3169	18.1892	18.1205	17.6666	18.0408	17.6846	17.8637	18.0164	17.5742	18.4542	18.37	18.4781	18.0895	18.0839	18.1326	19.6445	19.345	19.385	19.4134	19.4134	19.5193	19.6712	19.5086	19.5662	19.7164
PC 16:1_16:2	PC	728.523	16.5273	5.7034	8.42842	4.90683	6.52507	-1.92443	0.0995393	2.30517	-3.36051	7.4949	-3.60232	5.84803	8.3873	4.14528	5.14195	5.92153	7.73948	-8.84568	8.01754	8.37554	8.51439	3.45216	2.70741	-4.01044	4.47532	6.82979	1.67958	7.49962	6.46033	5.19492	3.48901	5.93242	1.58035	6.78797	3.51147	6.8231	7.81992	9.86234	9.05224	8.32983	9.12154	8.79322	9.03469	10.006	9.92912	9.83531	9.50723
PC 16:1_18:1_a	PC	758.561	18.1682	5.79306	8.03418	9.25168	7.75263	7.53712	8.13672	5.81892	0.747306	1.98102	4.1471	8.83878	6.5929	7.27241	1.60852	4.26507	7.11453	6.62547	5.1471	4.03279	-5.66271	6.02212	7.65709	8.64265	6.3539	0.669797	6.24223	4.0585	5.44108	5.54601	5.07825	10.9916	10.795	11.0719	9.88741	10.3688	10.6988	11.0445	10.8312	10.873	10.9621	11.3996	10.6704	11.3865	10.0974	11.2683	9.21459
PC 16:1_18:1_b	PC	758.572	18.7926	20.951	21.0216	21.1318	20.093	20.9643	20.9922	20.2984	21.1568	20.3545	21.0417	20.9273	21.1246	20.2656	20.7288	20.7327	20.3891	20.7913	20.2984	20.6058	20.5716	20.6321	20.672	20.6093	20.507	19.9583	20.3424	20.0306	20.3047	20.4699	19.9681	20.3085	20.2538	20.3076	20.1233	20.1324	20.1268	20.6212	20.4012	20.4442	20.4146	20.4827	20.4904	20.5871	20.4369	20.4674	20.7371
PC 16:1_18:1_c	PC	758.57	19.7105	15.5841	15.6194	15.7572	14.9988	15.5711	15.7997	14.8075	15.9936	14.8421	15.4627	15.7009	15.5612	14.3894	14.5591	14.5779	14.4818	14.7694	14.0929	15.3454	15.516	15.9937	16.0608	15.6248	15.5661	14.9182	15.3013	15.1693	15.074	15.3666	14.7474	14.7053	14.6593	14.5995	14.5861	14.5097	14.4155	16.0942	15.9607	15.17	16.0523	16.3842	15.6643	16.2549	16.1311	16.1638	16.4509
PC 16:1_18:1_d	PC	758.569	20.1368	11.8975	11.5588	10.486	11.226	11.0594	11.6626	11.4936	11.9312	8.98627	12.2318	11.7519	11.4711	8.75967	-0.8528	7.19101	5.72558	8.51595	5.78695	10.0939	10.7511	12.1134	12.3475	11.4828	10.9098	8.60049	9.3467	10.7902	9.32481	10.9654	10.3677	3.95117	7.74871	8.25525	6.51513	7.5507	7.05341	10.9466	10.8169	9.4592	9.86951	10.3589	10.2989	11.3058	10.5972	8.86782	11.1178
PC 16:1_18:1_e	PC	758.569	21.3769	6.47291	-6.75947	5.84454	-4.96118	7.69426	-0.100052	2.82112	2.08121	5.15125	7.6192	2.41213	6.19681	6.64511	4.43543	6.58444	-3.06262	1.14038	2.95276	8.52418	-2.20981	7.58197	6.96682	7.76823	-0.0323407	4.44729	6.19301	0.0279014	8.02619	3.74146	3.72178	4.97117	5.88119	5.15112	4.82846	4.85666	4.04865	11.4205	11.1808	11.3078	11.0486	11.4748	11.1712	10.7587	11.3828	11.2092	11.8793
PC 16:1_18:1_f	PC	758.569	21.726	4.40601	7.50483	3.94152	5.82582	8.15045	3.35267	7.27742	8.03566	0.451072	3.19203	0.747759	0.957185	8.53611	-1.94063	5.02982	4.59152	-1.78043	8.38203	0.460631	4.7315	-4.86224	3.28159	6.78484	4.25566	5.13704	7.54581	1.47986	4.65052	5.55889	-0.877917	4.37083	4.79498	4.76164	3.54981	2.04517	-1.73379	9.7284	9.94528	8.70512	10.011	10.0891	8.73099	9.99832	9.59307	10.2536	9.60601
PC 16:1_18:2_a	PC	756.553	17.4667	2.11164	7.83075	-1.64166	4.30434	7.69235	5.67094	5.42376	1.66568	2.39802	8.09105	8.97281	7.1132	6.94885	7.52422	4.9899	-3.96993	4.65112	3.90141	5.94222	5.13605	5.46476	-0.557297	7.24426	1.24318	7.54304	8.10868	5.38044	5.11762	6.7367	1.55193	10.4573	10.9401	11.2794	8.37558	8.82	9.19357	11.3441	11.0171	10.9214	10.653	11.088	10.9025	12.4512	12.2204	11.8914	12.336
PC 16:1_18:2_b	PC	756.554	17.8613	14.8342	14.7024	14.9036	13.9936	15.1353	14.92	14.8926	14.7326	14.7917	15.6493	14.4123	14.7606	13.1354	14.7394	13.6436	13.3874	13.7027	14.4146	13.9945	13.9228	13.8609	14.0105	13.9114	13.866	14.6932	15.1943	13.8257	14.8016	15.1209	14.4916	15.7257	15.8588	15.7811	15.3052	15.34	15.3983	17.2618	16.9285	16.8836	17.0869	16.9109	17.2045	17.6195	17.4426	17.4008	17.6756
PC 16:1_19:2	PC	770.569	18.5885	5.50152	4.82476	3.55873	-4.19768	6.21397	1.78482	7.67203	6.72292	5.5289	3.39243	3.11359	4.49405	0.254061	-1.66334	3.13878	7.47941	3.4984	6.92337	-2.18582	4.36268	7.00643	3.77467	5.51024	4.19051	-3.47895	3.73936	3.19608	7.32303	6.52623	6.16107	4.78307	4.79623	6.46344	3.13402	5.43407	3.20981	5.79464	7.81856	6.67593	4.67173	7.58668	5.74887	10.2313	9.97604	9.85879	10.2377
PC 16:1_20:3	PC	782.569	17.7807	7.89515	8.61812	8.7693	2.27034	5.73785	3.93488	6.49297	7.72904	6.19915	8.89426	3.62593	4.9472	5.53604	8.02736	7.08308	6.12586	3.24151	6.77967	5.12859	2.89197	2.01721	2.69862	8.28895	-1.26594	4.7042	7.90942	4.84285	6.84785	8.2384	6.57102	5.53404	0.639648	4.33409	4.78337	6.78273	3.13464	11.0552	11.3744	11.356	11.465	11.4882	11.6305	12.6054	12.3614	12.3676	11.7542
PC 17:0_18:1_a	PC	774.601	20.734	13.0994	12.833	13.4566	12.3171	13.3133	13.3093	13.4396	14.2876	13.3368	14.1337	13.8608	14.2171	14.2285	14.4727	14.6416	14.2706	14.6343	14.1627	13.5866	13.5452	13.6829	13.7292	13.6017	13.4919	13.3257	13.8395	13.3996	13.7319	13.9686	13.391	13.5007	12.9471	12.9709	13.6578	13.6907	13.2571	13.8805	13.6388	13.6481	13.6339	13.689	13.8164	14.8037	14.6149	14.5173	14.7967
PC 17:0_18:1_b	PC	774.601	21.1401	13.8945	13.9474	14.0397	13.0146	14.0066	13.9093	14.0625	14.9159	14.1286	14.7187	14.4565	14.636	14.9899	15.435	15.4226	15.0303	15.4416	14.9636	14.5012	14.4964	14.6234	14.6884	14.5833	14.5154	14.8051	15.2651	14.8707	15.054	15.2826	14.7243	15.4188	15.3509	15.4042	15.1314	15.1277	15.1402	15.0948	14.8526	14.8554	14.8862	14.9451	15.0271	13.3657	15.6039	15.6113	15.8006
PC 17:0_18:1_c	PC	774.601	21.5564	5.82214	5.8249	6.96681	8.83623	6.70723	9.48091	6.0807	9.54804	9.69908	9.14887	8.85071	9.26825	8.53472	9.542	10.6322	7.30113	6.18054	7.82772	8.93399	10.3266	11.4902	11.7042	11.0111	10.2301	9.38605	9.56836	10.0581	9.21299	10.2137	9.02839	6.41018	6.18899	6.13438	8.43464	7.83144	7.04582	11.1173	11.2458	10.7334	11.3922	11.7663	10.3372	12.0105	11.79	12.1766	11.9262
PC 17:0_18:1_d	PC	774.601	23.9237	4.24264	3.59366	6.95437	4.66085	1.35581	-1.21167	6.19274	2.16387	7.32754	1.79644	5.83715	6.92012	8.63101	6.56525	-9.15083	4.74758	8.1236	3.97351	8.04079	7.48272	-1.06773	5.93233	4.90638	4.53349	10.1217	11.0759	9.99342	7.9063	10.4292	8.67166	12.0044	11.4844	11.8083	11.5771	11.5566	11.6575	11.4889	11.0339	10.9666	11.1348	11.0115	11.2833	11.5028	11.1886	10.6748	10.5564
PC 17:1_18:1	PC	772.586	19.6747	14.9656	14.9424	15.1404	14.048	15.2421	15.0426	14.8939	15.7539	14.9517	15.5643	15.2104	15.6742	15.7585	16.0109	15.9806	15.8941	16.0885	15.6001	15.2012	15.1233	15.1635	15.216	15.0762	15.1111	15.2644	15.8331	15.3097	15.4236	15.6762	15.0753	16.517	16.4265	16.4897	12.4379	15.8022	15.8107	16.5958	16.3472	16.3097	16.3727	16.4214	16.5672	17.4568	17.2783	17.2777	17.5302
PC 18:0_18:1_a	PC	788.619	22.1015	20.0653	20.101	20.2401	18.9498	20.1699	19.8961	19.8687	20.6421	19.9291	20.5607	20.2813	20.633	20.4041	20.8823	20.874	20.4487	20.8631	20.397	20.2682	20.1918	20.1504	20.1459	20.2062	20.1902	19.992	20.4139	20.0661	20.404	20.572	20.058	20.2202	20.1556	20.1944	20.1184	20.1173	20.1104	20.2119	19.9671	19.9998	19.959	19.968	20.1243	20.2401	20.0944	20.1217	20.354
PC 18:0_18:1_b	PC	788.617	23.0261	14.6309	14.5619	14.5817	14.177	14.614	14.9466	14.0353	15.2667	14.0255	14.597	14.9429	14.695	13.5181	14.1952	14.2171	13.9001	14.1952	13.7716	14.9232	15.1356	15.501	15.7441	15.3733	15.1717	14.9448	15.3591	15.2416	15.1644	15.3493	14.8291	14.7396	14.6958	14.6464	14.4468	14.4549	14.4155	15.2574	15.0705	15.1281	13.6928	15.5904	15.1189	15.3321	15.2759	14.0789	15.4666
PC 18:0_18:3	PC	784.582	21.7627	11.7197	10.6993	10.9416	10.736	11.579	11.6734	11.9445	12.2044	11.9309	12.5528	12.3703	12.3845	11.1065	11.1482	11.7811	11.4732	11.7986	11.2965	12.6358	12.6295	12.4251	12.5473	12.5376	12.6362	11.5217	12.4642	11.7423	12.4577	12.679	12.1513	11.0312	11.4258	11.4113	11.519	11.5099	11.4807	12.9901	12.7279	12.7605	12.7806	12.8423	12.9226	12.2228	12.0482	12.1121	12.348
PC 18:1_18:1_a	PC	786.604	20.4859	21.3998	21.4852	21.5843	20.4383	21.3522	21.3667	20.9593	21.8022	21.0213	21.7103	21.5658	21.785	21.3407	21.7754	21.7634	21.3482	21.7479	21.2773	21.3999	21.3464	21.444	21.4772	21.4063	21.269	20.6115	20.9994	20.7054	21.0984	21.2573	20.7558	20.6522	20.5952	20.6485	20.6008	20.6007	20.5991	20.5591	20.3549	20.383	20.3707	20.4127	20.4372	20.5266	20.3986	20.4091	20.6896
PC 18:1_18:1_b	PC	786.601	22.636	11.2831	11.0937	10.5262	10.4363	9.87508	10.3745	10.2277	11.5137	9.29073	10.7202	11.7154	11.0008	7.51917	7.9061	7.83995	2.76707	2.88954	7.98917	11.3352	11.3184	8.6263	8.79776	10.5479	11.3892	11.4123	11.6704	10.1046	11.6377	11.4954	11.2517	11.3685	11.3142	11.3363	10.4956	9.9736	10.1099	12.5897	11.7188	11.5064	11.6727	12.4341	12.4408	11.1476	12.0813	12.2531	12.2416
PC 18:1_18:1_c	PC	786.601	22.9281	11.0157	11.2911	10.4866	11.2934	12.4073	12.1456	10.867	11.7881	10.6553	10.1547	11.8141	11.3602	6.03064	6.48857	7.29149	8.43412	6.39768	5.96835	12.2554	10.5395	11.3874	11.3981	10.9783	12.1571	12.2664	12.3766	12.3475	11.9752	12.6336	11.8543	11.1714	11.8947	12.0462	11.8838	11.4343	11.9123	11.5378	11.0752	12.3013	11.3387	11.3221	11.3891	12.8593	12.7698	12.946	12.9439
PC 18:1_18:2	PC	784.586	19.4457	18.8657	18.8802	19.028	17.8944	18.9863	18.8225	18.4033	19.1515	18.4689	19.1497	18.87	19.2111	18.7175	19.1371	19.1569	18.8043	19.165	18.6887	18.7867	18.7344	18.7161	18.7345	18.6849	18.634	18.2259	18.681	18.2936	18.5946	18.735	18.242	18.8547	18.778	18.8466	18.5864	18.6063	18.607	19.0617	18.7943	18.8099	18.8169	18.8198	18.9942	19.2183	19.034	19.0257	19.2965
PC 18:1_18:3	PC	782.567	18.6915	13.4595	13.5575	13.6516	12.5653	13.5964	13.5304	13.0908	13.8624	13.2064	13.9102	13.4491	13.9917	12.8934	13.3671	13.2766	13.0183	12.2449	12.0079	13.4514	11.704	10.9468	10.9147	11.4289	13.1321	12.8695	13.3912	12.9696	5.53307	13.5488	12.9776	13.4323	13.3596	12.898	13.2172	13.2316	13.2571	11.1065	11.229	10.8509	10.8425	10.9043	10.213	11.3923	11.1169	11.0708	11.8486
PC 18:1_19:1	PC	800.616	21.4832	12.1212	11.9767	12.1306	10.759	12.3304	12.2913	11.6684	11.8306	10.8775	12.1448	11.9909	12.287	12.9149	12.9956	13.2489	12.7835	13.4048	12.5214	12.3378	12.289	12.5851	12.8269	12.6848	12.6615	12.7445	13.1992	12.6731	12.6937	13.2248	11.6184	13.3129	13.3311	13.2552	13.0699	13.0785	13.0675	13.3341	12.8592	13.0178	13.0761	13.0679	13.2578	14.0646	13.8498	13.8351	14.0263
PC 18:1_19:2_a	PC	798.6	20.2924	4.34315	3.16258	4.8089	6.06295	4.62175	6.13574	2.75894	8.01889	5.9173	9.14693	7.77084	5.93946	0.900714	5.30247	-4.20929	4.76246	-2.48454	3.14422	2.63373	-2.57621	2.24534	7.81525	0.6189	8.49323	-1.48045	2.43142	1.62259	1.60511	7.72167	6.33685	1.24257	-0.761444	2.94512	-1.34494	6.49452	-0.92097	4.68488	4.55673	4.58471	4.7914	4.61299	4.58348	9.21329	8.79387	8.13684	8.67938
PC 18:1_19:2_b	PC	798.601	22.892	5.24552	1.41502	4.80683	5.52631	4.4477	2.54162	5.02802	0.780885	5.67892	2.32598	8.56368	3.63465	6.73075	0.93305	8.19954	-0.658409	6.26906	4.08479	8.49254	0.479979	2.95994	6.91029	8.62371	7.73911	4.89369	5.36217	0.116822	8.05362	8.03798	4.72421	9.90385	9.91165	10.0819	9.01853	8.83144	9.28236	10.4454	9.06197	10.4443	10.382	10.4323	10.4081	9.92998	10.519	10.5206	10.5924
PC 18:1_20:1	PC	814.633	22.4222	18.3044	18.291	18.3502	17.3823	18.4178	18.2837	17.532	18.3943	17.5503	18.0662	17.3965	18.1506	17.9793	18.2751	18.3194	17.9777	17.9419	17.889	18.3497	18.3	18.3265	18.3777	18.3777	18.3639	17.8833	18.2507	17.9726	18.2534	18.4216	17.7727	18.1667	18.1041	18.1608	17.9455	17.9616	17.9545	18.1741	17.924	17.9595	17.9657	17.9803	18.0578	18.1624	18.0163	18.0553	18.2568
PC 18:1_20:2	PC	812.617	21.2204	18.2313	18.2615	18.4206	17.1824	18.3912	18.1274	17.6466	18.3322	17.7452	18.3572	18.0776	18.4075	18.0218	18.5072	18.4718	18.1199	18.5181	18.0776	18.2603	18.2256	18.1639	18.1911	18.2229	18.202	17.7635	18.1799	17.8215	18.0945	18.2866	17.7836	18.1274	18.0549	18.1274	17.9449	17.8951	17.9431	18.3135	18.0326	18.0494	18.0242	18.0244	18.2467	18.4086	18.2295	18.2277	18.4905
PC 18:1_20:3_a	PC	810.6	19.4101	2.17575	1.71084	3.62357	5.13501	3.16271	-1.37079	7.22527	8.56087	4.88755	3.02954	5.70339	8.77604	-1.13183	-0.201855	4.86361	6.68448	4.07672	4.81716	5.63773	4.32181	5.22009	5.34896	8.37129	-4.06465	5.50237	2.48162	6.97257	3.00044	6.00227	3.27059	9.42283	6.54578	7.28515	6.8331	7.30934	6.89454	12.7133	12.4377	12.4217	12.4852	12.5016	12.6903	13.4086	13.1783	13.1307	13.386
PC 18:1_20:3_b	PC	810.599	20.3664	13.9609	14.0382	14.1424	12.8899	14.0852	13.969	13.6189	14.2361	13.7029	14.3789	13.8818	14.4678	14.0423	14.5613	14.4791	14.003	14.3619	13.9563	14.1829	14.0307	13.966	13.9817	14.0556	13.988	13.5794	14.0476	13.5679	14.0747	14.2815	13.725	13.9851	13.9658	14.029	13.9099	13.9441	13.9571	9.35122	9.94756	9.27947	9.82748	9.4471	9.07828	10.4299	10.2491	10.1045	10.4616
PC 18:1_21:1	PC	828.648	26.0337	3.51924	5.15708	2.3018	3.75243	6.22576	4.88076	4.61961	4.33632	2.08981	2.36596	6.78383	3.12721	8.22424	5.63412	7.79859	5.98535	4.6125	0.863776	1.15949	3.42319	4.84057	8.07405	-4.03875	0.641781	7.24007	4.91855	5.87332	6.77328	5.93649	4.7042	5.94307	4.70386	4.83213	6.5275	4.85517	3.18234	3.3862	5.20434	6.25219	5.85468	5.83869	6.7761	5.33232	6.41376	5.3964	6.63917
PC 18:1_22:1	PC	842.664	24.509	13.2035	13.1579	13.352	12.2044	13.4121	13.1267	12.6147	12.9439	12.3125	12.2325	12.0375	13.2806	12.0209	13.1382	13.0917	13.1517	13.4588	12.7366	13.3235	13.1793	13.105	13.1253	13.2202	13.3217	13.123	13.5343	13.2373	13.4299	13.4133	13.0644	14.0454	13.9641	13.9843	13.4745	13.486	13.4589	13.4248	13.0454	13.1054	13.1519	13.011	13.2911	13.4758	13.2326	13.2353	13.4011
PC 18:1_22:2	PC	840.648	23.0935	13.2893	12.9433	13.4409	12.2363	13.5992	13.1957	11.99	12.7825	11.9588	12.8389	12.2785	13.1268	12.8372	13.14	13.1396	12.7664	12.7712	12.5666	13.4424	13.3477	13.2654	13.3099	13.3333	13.464	13.2289	13.8072	13.3753	13.5357	13.7709	13.1769	14.1169	14.0413	14.094	13.7495	13.7326	13.742	13.774	13.3729	13.4075	13.4668	13.2829	13.6295	13.9052	13.693	13.6249	13.8484
PC 18:1_24:1	PC	870.695	26.622	7.89764	8.50825	8.37696	9.48513	10.9273	11.2094	6.65615	11.2163	7.95556	6.22758	6.08801	8.28535	11.0324	7.51383	7.48467	10.8204	10.152	9.12251	8.18003	6.04397	8.41082	11.1961	10.1575	10.8296	11.0242	11.8903	11.3979	10.9167	11.8199	10.6145	11.2875	10.7234	10.5164	10.397	11.0111	11.0047	11.5604	10.8858	11.2878	11.2488	11.0514	10.7555	11.2943	11.0838	10.614	10.8848
PC 19:0_18:1	PC	802.632	23.0789	3.36765	7.18073	-5.71308	6.62066	1.54505	7.75826	1.87373	5.66602	8.13712	4.58591	9.03405	-1.77775	6.0003	7.88729	3.26253	7.78863	-6.10416	5.56601	-2.98822	2.15279	7.14039	4.16613	1.83772	4.86865	0.883865	5.3299	7.10158	0.524946	6.62603	5.43458	10.397	11.0325	11.0173	10.1379	9.60817	9.31094	8.10243	9.13249	8.1977	9.56093	9.72779	10.114	11.4233	11.2642	10.8471	10.5225
PC 20:2_20:3	PC	836.61	21.1854	8.20423	6.04374	8.03301	8.5217	6.86773	7.90968	3.05887	6.20173	5.40651	6.03938	3.95788	6.26086	-3.13703	5.75075	6.70862	7.59875	6.7165	6.90694	5.7463	5.90751	8.409	9.23782	5.9847	5.67737	5.58847	5.30356	4.92657	7.35744	5.55845	4.92729	9.38543	9.34035	9.14211	8.66036	5.94638	5.01325	6.62159	3.13817	1.62302	1.29301	5.59282	1.57745	2.65214	-1.67354	6.92262	7.37254
PC 24:0_18:1	PC	872.712	28.6698	2.8205	-5.15173	2.42961	5.23919	3.79945	1.58023	8.09278	3.65196	1.44923	-8.34588	2.51526	8.75339	1.98873	0.699949	-1.01697	-2.26636	3.60047	4.21227	8.58356	6.10659	6.58889	6.27844	3.14433	4.87252	1.42369	3.75363	5.17507	6.18167	8.02492	6.54111	-1.37112	3.00029	5.2744	5.71645	3.03084	4.54929	8.40202	4.79482	6.62465	7.16389	8.20556	7.03026	4.2189	6.39631	6.61902	5.46109
PC 32:2	PC	730.538	19.655	-3.2666	1.6946	8.68154	5.47769	1.78261	-0.131264	7.36175	4.13624	7.82271	7.65925	3.43556	1.83024	5.66039	-1.02929	8.22533	4.78134	4.22012	0.357812	6.15948	8.20377	2.23084	1.68331	6.63713	-0.191554	4.87374	8.04265	1.85873	4.71513	5.8638	1.9022	9.00087	9.32086	9.3676	5.68961	7.05988	5.13033	11.5334	11.41	11.3357	11.3674	11.466	11.52	12.222	11.9221	11.9681	12.2206
PC 33:1	PC	746.57	19.3024	15.2301	15.2234	15.3876	14.28	15.3217	15.2238	15.0825	15.9044	15.1268	15.7241	15.4507	15.8267	15.814	16.3307	16.2975	15.9179	16.2972	15.8318	15.5965	15.537	15.5766	15.5875	15.4687	15.4469	15.4009	15.9467	15.5109	15.6673	15.8688	15.3245	16.6568	16.5833	16.6646	16.3203	16.3395	16.3435	16.8468	16.5811	16.6046	16.6515	16.6783	16.783	17.4041	17.2248	17.2056	17.4496
PC 36:4	PC	782.569	18.3488	7.80355	6.00328	6.15389	8.85129	9.54349	10.5383	7.07233	8.23956	5.64556	6.22073	6.01956	6.38482	2.1654	6.291	5.55282	5.88351	6.28206	-1.50532	5.94387	5.79844	6.95004	7.82416	5.85507	5.89435	7.08986	8.59575	9.26245	4.14196	9.78179	7.19548	11.5527	11.4041	11.1565	10.485	9.31138	11.0061	10.7698	10.554	10.4816	10.6077	10.7229	10.7197	11.5777	11.6359	11.5521	11.8332
PC 38:2	PC	814.632	23.3554	12.1902	11.843	12.2104	12.0571	11.6964	12.4523	10.6167	12.7065	11.1841	11.2544	11.1283	11.7483	11.0437	10.5049	10.9336	11.0712	9.91775	10.6054	12.6566	12.9233	12.7427	13.3019	12.9635	12.2209	12.6436	13.0573	12.8721	12.7726	13.1159	12.5266	12.6195	12.2715	12.5008	12.3068	11.4239	12.2455	13.1355	13.0131	13.0093	13.1804	13.4753	12.9617	13.2465	13.1326	13.3866	13.3394
PC 39:2	PC	828.647	23.3917	-0.58871	2.67336	8.55074	3.68079	-1.41182	5.03581	4.93121	0.772637	6.30117	1.47567	4.38952	6.54253	-1.14313	7.58329	6.45732	7.29813	-0.612694	-2.65049	8.49916	6.77124	3.79874	6.07951	1.94751	7.35466	5.05371	6.63814	5.4183	3.77712	1.91601	7.17081	2.95285	4.87906	5.04418	4.98356	2.93852	4.25101	6.65784	3.31854	4.46125	7.00554	4.7449	4.85965	6.74114	6.75558	5.77901	4.43594
PC 40:1	PC	844.679	26.3106	4.6729	7.42813	6.66499	6.9705	2.1655	8.5021	8.15229	7.27174	2.67662	8.08487	6.90654	6.44647	2.87232	5.74536	3.16063	-1.12928	2.66247	5.48026	5.41402	6.51308	8.72583	4.13283	5.78454	2.1547	5.35437	9.8434	8.86241	5.45329	6.62007	3.43735	9.90723	10.972	10.1871	8.74931	6.83586	8.34538	9.87367	9.69521	10.5843	10.2803	10.0902	9.65788	9.94737	9.1173	7.95222	6.55326
PC 40:3	PC	840.646	25.9622	13.9278	13.8053	14.1218	12.9522	14.1262	13.8153	13.1862	14.1287	12.2832	13.956	13.8906	14.1704	13.2799	13.5215	13.565	13.2138	13.6768	12.8732	14.1786	14.0264	13.9642	13.6133	13.7143	13.8425	12.4517	12.9357	12.4293	12.8994	13.112	12.5391	11.9179	11.3621	11.3012	11.8237	11.8356	12.1825	12.9394	12.4606	12.4993	12.9459	12.662	13.0703	11.3781	12.1495	12.1779	12.7388
PC 40:4	PC	838.632	21.9168	10.6324	10.559	10.8938	9.89524	11.1965	10.9872	9.74715	10.5764	9.91806	9.62322	7.71934	10.7133	10.316	9.58078	10.6671	10.5526	10.6675	10.147	11.3079	11.3504	11.2167	11.2225	11.4226	11.4855	11.0365	11.7317	11.1589	11.3825	11.7515	10.7969	11.9106	11.7146	11.8713	11.5965	11.569	11.6027	10.9009	10.6041	10.7057	10.7422	10.7782	10.7993	11.1796	11.03	10.9563	11.1515
PC 44:1	PC	900.744	30.583	-4.13336	7.36677	2.1315	4.88346	3.28249	2.18814	7.41407	1.69905	-0.467561	3.28471	4.97075	4.26479	5.86294	6.8177	8.09673	3.50211	3.38118	1.55146	4.43882	6.95243	7.84572	-0.920082	6.83858	7.95196	3.70825	5.22399	0.802325	4.1475	5.01888	6.9185	2.43828	2.50805	7.12102	6.84476	7.37023	4.39201	5.84459	4.61441	6.65633	4.69436	4.78718	4.65794	2.73415	6.86588	3.57799	3.60957
PE 14:0_16:1	PE	660.459	16.9147	5.1855	4.08279	5.74516	7.71875	6.64351	6.07405	11.1278	-1.16716	11.5013	3.70498	9.25726	0.230432	4.5152	3.81787	1.52589	5.78348	4.95383	5.91006	3.97781	5.83126	4.80041	7.16638	6.83584	3.62708	10.3973	5.88077	10.736	5.01728	-3.3767	9.88734	3.12347	2.14025	1.94155	5.81735	1.52938	7.00639	1.87817	10.5903	10.6441	10.4381	10.7991	10.3818	4.66031	9.5774	9.87423	6.73044
PE 16:0_16:0	PE	690.506	19.7931	5.07321	4.63426	-3.30596	9.19674	0.96168	6.20715	11.4972	4.86205	10.3026	7.17445	-1.08029	2.24659	1.29987	-1.64654	7.85986	7.90256	6.68413	7.56145	8.65293	7.66838	2.33435	6.62286	2.60954	-0.684318	5.27934	6.68406	11.163	0.0605992	4.0473	6.1518	5.08698	6.26577	5.23872	6.14467	5.14752	7.30475	-1.63509	8.96817	8.90981	9.4059	9.56276	10.9265	7.3004	4.65671	4.60583	7.09711
PE 16:0_16:1	PE	688.491	18.4822	14.2244	14.2217	14.447	13.1899	13.2632	14.2032	15.536	13.8289	15.6379	13.7914	13.6459	14.0001	13.339	13.2749	13.1209	13.06	13.438	13.1933	14.3719	13.4244	13.6452	13.5122	13.6468	13.3503	14.7159	12.631	15.1346	13.123	13.0246	14.9008	11.624	11.9595	12.1371	12.475	12.5087	12.5204	12.439	14.6048	14.5313	14.6707	14.7334	14.7686	12.3625	14.3785	14.4204	12.1738
PE 16:0_20:3	PE	740.522	19.8127	11.8049	10.1668	9.58895	8.79329	11.5806	12.4487	12.3578	10.4776	12.5017	11.4277	10.5457	11.9966	9.76547	10.7086	10.4071	8.25591	11.1298	9.28509	11.4118	11.8029	11.3839	9.59325	8.68845	9.11668	11.3326	10.4931	11.709	10.5819	11.0475	11.3005	7.88447	8.69536	8.94812	8.81377	9.19147	9.1628	6.71444	11.1603	11.6688	12.2118	12.0472	11.7306	9.52923	11.0881	11.4355	10.0189
PE 16:1_16:1	PE	686.475	17.3588	13.8057	13.7653	14.2761	14.1003	12.1037	14.1734	17.5287	12.0523	17.9965	12.8567	11.8928	12.6462	12.3441	11.5915	9.15324	12.9578	10.5462	13.0125	14.1095	12.1981	12.4993	12.4346	12.4077	12.117	17.1047	10.8054	17.1874	11.2782	10.8043	17.192	8.11822	10.1759	9.8479	11.717	11.8233	11.4285	11.0212	17.0497	17.1434	16.9586	17.0064	16.8455	10.6849	16.6515	16.7051	9.3884
PE 16:1_18:1	PE	714.507	18.8345	17.6919	17.6872	17.941	17.5209	16.8507	17.6667	18.3678	17.6441	18.4252	17.7517	12.9505	17.8032	17.1372	17.6102	17.2388	16.4334	16.9019	17.2232	17.8232	17.0648	17.408	17.0683	17.202	16.9102	17.9706	15.8752	17.9219	16.5231	16.1711	18.1696	15.8981	15.89	16.0954	16.1805	16.2818	16.2884	15.9875	17.4639	17.3971	17.349	17.455	17.5393	15.5207	17.6223	17.6378	15.5416
PE 16:1_18:2_a	PE	712.49	17.8655	5.81348	5.88947	7.0765	10.5806	4.22871	6.75616	12.8773	5.92288	12.85	0.747014	1.62146	3.03717	8.40264	-0.245467	6.51172	7.6125	2.00778	6.88613	7.86696	2.56485	7.77757	-0.300117	3.77513	7.2192	12.5414	7.81645	12.57	7.63465	0.539033	12.4875	-2.76922	1.30343	6.51606	6.28765	7.71792	3.95309	4.72211	11.8101	11.7272	11.8765	11.786	12.2024	6.70012	12.1182	12.1403	4.7775
PE 16:1_18:2_b	PE	712.49	18.1626	5.61562	7.97607	6.23574	7.67515	7.9929	5.66199	9.03705	1.88658	11.903	0.949932	-2.73522	8.09662	6.97831	3.4969	2.85196	5.22998	-4.02097	7.28782	1.97094	2.72947	2.47419	8.59359	6.01046	5.8098	10.1445	3.00713	11.6142	1.92924	4.36244	11.3328	7.00866	6.48296	5.02563	3.32646	5.01604	2.47298	5.93826	10.2509	10.1301	8.99902	8.62675	11.3057	4.52462	10.8876	10.9466	0.787515
PE 17:0_18:1	PE	730.538	21.0271	5.84169	6.89071	6.0092	12.9978	6.744	5.85899	12.5102	-0.557207	11.9905	6.20496	8.7593	5.47915	11.5675	9.58131	6.42401	11.2511	8.30198	11.5228	7.85016	5.83701	-2.8413	6.99653	8.53308	6.76606	11.5722	5.59566	11.7932	9.70225	5.79984	11.791	4.87323	5.934	4.96276	10.2006	9.529	9.68593	4.78915	11.141	11.0385	10.969	11.052	11.6397	8.25406	11.1618	11.2707	6.64158
PE 17:1_18:1	PE	728.523	19.632	11.2633	10.9868	11.1794	12.0297	9.94888	10.8583	13.0266	9.15495	12.7984	10.3622	10.4935	10.1677	8.06991	7.96316	10.8769	9.14282	8.62875	8.45372	10.8725	10.3533	10.223	10.6035	10.731	10.2367	12.5002	9.51323	12.6152	10.2397	9.82354	12.6289	9.72597	9.09032	7.96264	8.23636	8.79814	8.1502	9.59845	11.4799	11.6477	11.6776	11.9329	12.3054	9.00498	12.1532	12.1126	8.94464
PE 18:0_18:1	PE	744.554	21.961	18.4412	18.4481	18.6424	18.0689	18.103	18.3831	18.7056	18.4127	18.7066	18.5918	18.6412	18.5818	18.8214	18.6672	18.7104	18.7927	18.5219	18.8415	18.4819	18.2949	18.166	18.2966	18.4148	18.1452	18.1355	17.8838	18.2207	18.2385	18.0676	18.3737	16.8994	17.2053	17.3301	17.8498	17.9428	17.9079	17.2542	17.8091	17.7072	17.6504	17.7477	17.8314	17.3843	17.7271	17.7737	17.4897
PE 18:0_20:1	PE	772.584	23.8706	11.0417	10.7479	10.0371	13.5909	11.5326	11.455	13.869	9.33329	13.6778	11.112	13.1483	7.47532	14.0206	12.5947	12.6611	13.9911	11.9191	13.9195	11.5371	10.7546	10.2966	11.826	12.1255	10.2665	13.0032	12.1541	13.4307	12.7544	12.3421	13.1384	10.6657	10.713	11.2712	12.7098	12.9813	12.8963	10.7599	12.7703	12.7389	12.6013	12.6917	13.0831	11.7047	12.594	12.6779	11.6196
PE 18:0_20:2	PE	770.569	22.654	14.1327	14.3653	14.6252	15.4621	14.4532	14.3041	16.6763	14.0067	16.667	14.0626	15.4463	14.2552	16.0057	14.7714	14.613	15.9179	14.7055	15.9779	14.488	14.6511	13.8453	14.9757	14.8536	14.6302	15.6207	14.5001	16.1973	15.0022	14.7551	15.7601	12.9533	13.0932	13.196	14.8588	15.0107	14.9571	13.6832	15.7075	15.6968	15.7213	15.7118	15.4381	14.1143	15.2419	15.3108	14.0074
PE 18:0_20:3	PE	768.553	21.8539	14.2841	14.3102	14.5251	5.68425	14.3192	14.2416	8.87438	14.3521	10.689	14.6172	14.3199	14.5314	14.5352	14.797	14.6943	14.5231	14.7258	14.548	14.3732	14.4319	14.1164	14.5167	14.5821	14.3289	9.15039	13.7674	8.49115	14.1314	14.0201	9.5107	13.0009	13.1967	13.3231	13.5437	13.6743	13.6126	13.3367	9.00721	6.63293	8.36293	9.8478	9.0708	13.1943	9.29915	9.52141	13.2658
PE 18:1_18:1_a	PE	742.538	20.5152	18.8827	18.8766	19.043	18.3661	18.6454	18.7686	18.9714	19.1245	18.9116	19.216	18.9394	19.2217	19.0083	19.4189	19.2635	19.0037	19.2339	19.0445	18.9077	18.7791	18.8877	18.7056	18.8236	18.6384	18.4403	18.1402	18.485	18.5409	18.4435	18.6571	17.7266	17.7771	17.8886	18.0326	18.1369	18.0744	17.6688	17.9926	17.9199	17.8823	17.9725	18.1191	17.6845	18.0422	18.0966	17.7677
PE 18:1_18:1_b	PE	742.537	21.4642	10.5377	10.8462	10.9156	11.2951	8.36316	9.55097	12.8246	11.5882	13.2894	10.5617	9.73762	11.5222	7.88795	6.47555	6.39003	10.5265	7.81838	6.98082	10.5155	9.4982	11.0088	10.9425	9.16793	9.90744	12.5436	9.90042	11.9702	10.5045	10.0364	12.9841	4.97386	4.76914	4.96968	6.03553	6.1538	7.34714	9.225	12.1023	12.3764	12.3258	12.2527	12.3272	10.312	12.8735	12.8879	9.88087
PE 18:1_18:2	PE	740.522	19.4697	15.2287	15.1114	15.4662	15.0083	14.4642	15.2448	16.8283	15.1476	16.6649	15.4049	14.7258	15.3167	13.9541	14.9225	14.86	14.0977	14.63	14.1037	15.362	14.6032	14.9913	14.6453	14.8546	14.4188	16.0003	13.93	16.4055	14.1788	14.2177	16.1161	13.4487	13.3963	13.5384	13.2911	13.3098	13.3322	13.6822	15.5673	15.4966	15.6997	15.7499	16.0482	13.4302	15.5654	15.6675	13.5743
PE 18:1_19:1	PE	756.553	21.3642	7.763	8.27655	1.6211	11.4378	5.31339	6.27269	9.99971	6.32083	7.65279	7.17556	4.10715	8.76632	4.52507	2.65712	5.21159	3.48062	4.71499	5.70658	8.48363	-0.848811	4.55005	6.25554	-1.38665	3.71607	9.81675	7.66189	10.0192	4.31705	7.76341	9.93269	4.18006	4.51444	2.4767	2.69646	7.09509	5.64982	6.5365	8.30335	7.45687	8.47031	7.27803	9.4868	5.13085	9.17968	9.35232	6.33725
PE 18:1_20:1	PE	770.569	22.2427	14.8351	14.7646	15.0594	15.4046	14.6289	14.8498	15.8787	14.6201	15.6236	14.9208	15.1168	14.762	15.8056	15.5541	15.3442	15.8605	15.3294	15.876	14.8896	14.7543	14.4802	14.7429	14.9104	14.5186	15.1407	14.2372	15.417	14.6792	14.4679	15.3595	13.9084	13.8699	13.9994	14.7389	14.8383	14.7757	13.7692	14.7426	14.5819	14.5735	14.6361	14.9942	13.8574	14.7042	14.747	13.8504
PE 18:1_20:2	PE	768.553	21.1672	15.1344	15.1948	15.4254	14.3694	14.8779	15.1416	16.9766	15.0918	16.4456	15.2634	14.9706	15.2414	15.1467	15.522	15.279	15.0956	15.3294	15.1468	15.2866	15.0168	14.9141	15.091	15.1925	14.9509	15.7334	14.1747	16.4023	14.5731	14.4365	15.9461	13.757	13.8297	13.8887	14.1429	14.2869	14.1802	13.9814	14.8132	15.3632	15.6513	15.6044	16.0473	13.7005	15.3924	15.3821	13.7634
PE 18:1_22:1	PE	798.6	24.095	10.6319	10.9674	11.6458	13.7602	11.3752	11.6287	13.9333	9.073	13.2168	10.5823	13.1843	9.82216	14.1707	12.6147	12.7038	14.1253	12.6337	14.1959	11.5994	12.1999	9.97189	12.2355	12.1359	11.8345	12.8575	12.2879	13.4096	12.8458	12.5099	12.8091	10.6787	11.026	11.2147	12.9816	13.1176	13.0432	10.9889	12.3298	11.9967	12.1226	12.0424	13.1342	11.9609	12.4435	12.2939	10.4436
PE 18:1_22:2	PE	796.582	22.8503	10.6388	10.8788	11.1953	12.8842	10.6061	11.0445	13.4941	9.04775	13.0847	10.0803	9.85813	10.1354	11.4865	11.6675	10.8526	11.4816	11.1606	11.4846	10.7249	10.9932	9.74238	10.7906	11.1735	11.091	12.5823	9.60469	13.0203	10.6447	10.1173	12.5877	9.18721	9.19232	9.7603	10.5157	9.56238	10.6901	9.75684	12.1716	12.0888	12.0193	12.1019	12.6132	9.90281	12.1361	12.1682	9.21958
PE 18:1_24:1	PE	826.63	25.9506	6.56575	7.05432	7.99844	12.0017	5.51194	0.69613	12.1824	3.95106	11.4047	8.75482	8.16525	-4.24476	12.6798	8.44454	6.34386	11.3775	6.30267	12.5568	6.90488	5.90975	5.88463	6.02723	6.70566	3.74336	10.5987	5.23004	11.731	8.98854	5.62079	11.2132	4.79731	4.79998	5.74764	11.3235	11.3947	11.4027	2.59781	10.4936	10.5897	10.3965	10.4427	11.3827	7.12881	9.61755	9.6726	3.95006
PE 19:0_18:1	PE	758.569	22.4882	5.66909	7.57644	3.64457	7.22226	1.23629	5.52511	2.09843	2.34003	4.8715	5.8993	8.80126	6.33117	7.12063	-3.49515	-0.769764	5.11137	5.14579	3.11804	2.71304	6.5636	2.19648	-5.72162	0.931997	7.39221	2.70831	5.08126	7.9198	2.81227	8.04042	5.44303	5.77896	6.80602	3.32887	6.15352	4.21693	6.84282	5.60955	6.40295	5.58909	3.72636	6.09482	6.135	6.83152	4.94485	6.71576	5.80546
PE 22:0_18:1	PE	800.615	25.8065	6.12352	8.06075	7.30969	11.7025	7.63133	7.28961	11.8659	1.41043	11.5651	5.44653	7.27472	7.64399	12.7798	5.72849	0.510086	12.6462	4.4734	12.6014	6.49308	4.04266	1.42031	6.90246	3.7282	3.51351	10.9313	6.29523	10.4595	10.2074	5.6069	10.8642	4.70934	5.14685	1.66453	11.4412	11.5	11.3342	7.33695	9.9292	10.6346	10.5087	10.6929	11.0094	7.17768	10.2373	9.97317	4.94181
PE 24:0_18:1	PE	828.647	27.6146	7.52403	7.35409	8.48525	11.096	6.68516	6.99772	11.9187	1.41282	12.0566	7.71418	10.1512	1.15377	12.8563	4.31534	5.17584	12.5408	-2.33	12.7378	1.84119	1.71338	-0.651684	3.83316	6.52644	3.59134	11.1572	9.47502	11.5662	10.7189	6.64184	11.2388	6.84055	-0.107414	4.10532	11.2977	11.5576	11.1623	6.76199	10.9919	11.1017	11.0176	11.0809	11.2541	9.42193	9.60766	10.794	5.94615
PEtOH 16:1_17:1	PEtOH	685.479	17.6503	11.192	11.1706	5.57318	7.53101	7.31806	-0.779715	9.11388	8.2941	8.64841	10.2042	4.69633	-3.69454	6.13347	6.26081	4.7816	4.36199	3.72307	4.67511	4.43154	7.11383	10.038	8.4082	10.4746	9.34234	4.1025	5.51627	7.8531	7.78922	6.18591	8.61246	6.07186	5.56017	6.87702	6.79987	6.31087	7.62842	9.49525	9.29763	9.274	8.58309	7.65275	9.63195	6.989	8.26797	6.72345	1.38924
PEtOH 18:1_18:1	PEtOH	727.527	19.4577	12.9225	13.0444	6.9197	6.84914	8.11165	6.45028	-2.56284	-1.12965	4.30926	5.13282	10.4481	5.38979	11.9834	8.48951	6.25471	12.0247	6.21964	11.7664	0.857254	5.08705	5.61354	7.48747	8.54255	-5.30774	3.99017	6.96105	6.81678	10.883	7.2793	5.0891	5.61239	4.89239	3.51816	10.2732	10.4739	10.4635	5.23165	1.19545	6.54311	6.69524	6.28413	4.72918	9.71158	6.71409	-0.954735	6.95934
PG 14:0_18:1	PG	719.485	15.7692	6.47195	2.23844	-0.471131	10.7888	1.92448	4.06134	11.1259	1.67049	12.5213	8.81091	2.43844	8.70446	8.7584	6.63046	7.07431	7.99415	3.11467	4.18673	6.16921	8.62287	4.43088	8.14927	8.12442	3.74111	12.1001	5.24934	10.7305	6.60554	2.43737	12.1276	5.55233	7.10551	2.11825	2.69287	7.59662	6.99919	6.94477	11.2421	11.4718	11.4508	11.4014	10.4471	-0.640403	11.5173	11.6945	3.49852
PG 16:0_18:1	PG	747.516	16.9715	12.0748	12.0447	12.623	14.4069	12.3212	12.4079	14.84	11.7535	15.5954	12.2678	12.6042	11.935	13.7201	13.1704	12.9438	13.4348	13.0088	13.4685	12.5366	12.4717	11.7391	12.6763	12.7102	12.3527	14.9099	11.8236	14.3845	12.5842	12.1553	15.0482	11.4677	11.5303	11.6259	12.2738	12.2704	12.2631	11.5595	14.4881	14.5304	14.5768	14.637	14.0278	11.4356	14.3174	14.5086	11.4779
PG 16:1_16:1	PG	717.469	14.9988	-1.53853	2.5087	6.51646	5.88201	3.78764	1.8651	10.2638	3.60484	11.7108	7.09847	1.23978	4.92459	0.128071	2.79911	4.12876	7.67459	-1.62345	2.31537	4.93012	7.70815	5.18357	5.28801	7.15657	0.679709	11.7344	2.98434	10.3264	3.4409	5.92145	11.6736	0.672328	5.01387	1.15308	3.20833	2.72703	3.27524	4.48109	10.5107	10.7314	10.8375	10.6038	9.34995	4.40109	11.3666	11.334	5.13094
PG 16:1_18:1_a	PG	745.501	16.067	12.9878	13.0789	13.4777	16.1553	12.9508	13.263	16.4434	13.3953	16.9642	13.7498	12.8159	13.6752	14.0785	14.3262	14.1413	14.1904	14.0579	12.8349	13.2855	13.2153	13.3796	13.3451	13.4638	13.127	17.2279	11.7312	16.1406	12.9949	12.8206	16.9325	12.3159	12.6358	12.7901	11.2511	11.2501	12.6324	12.3959	15.8786	15.9898	15.9783	16.0365	15.8657	12.2852	16.323	16.8331	11.4172
PG 16:1_18:1_b	PG	745.501	16.4429	6.31689	0.604345	0.976818	11.6269	7.94089	-5.84606	10.9112	6.8691	11.1869	7.89507	11.7931	8.51039	13.7036	6.93215	-0.701345	13.623	-2.77836	13.732	1.65598	4.06237	4.87275	1.412	-0.481247	4.95375	11.2225	10.5936	10.0235	11.1841	10.7371	10.5942	3.81068	5.74022	3.22591	12.2665	12.3639	12.321	5.78121	10.2527	10.4569	10.7983	10.7236	9.78071	10.3607	10.2906	8.81544	9.91419
PG 16:1_18:2	PG	743.485	15.4064	5.45311	2.9161	6.39775	8.43503	0.14245	7.69377	9.97724	6.69609	11.4031	-1.37196	7.32794	7.2481	7.44505	4.81315	8.40141	5.38377	6.43291	7.64411	8.25975	-5.24736	4.25153	0.153729	1.8264	-0.428542	11.3793	6.55613	9.41156	5.69008	0.84433	11.8647	6.41151	4.50915	0.112522	7.29665	3.32647	6.58839	4.87332	9.57766	9.64087	9.88647	9.7515	8.95104	-1.00448	11.0476	10.8781	7.16164
PG 16:1_20:3	PG	769.501	15.3853	8.54914	0.317374	4.82957	5.776	1.55161	5.67444	4.115	0.750934	5.63142	2.01434	5.01435	-1.13021	5.41039	-1.73751	7.75605	5.9631	6.57199	7.16109	8.80784	2.38181	-0.720994	4.80735	7.83413	2.64655	8.2448	5.57429	7.22617	7.70076	8.24822	8.86854	3.08293	6.87362	1.85653	6.7603	5.95053	5.87478	5.3803	4.57998	3.12468	6.98728	4.63187	5.48298	1.74124	8.35136	8.78771	4.6641
PG 18:1_18:1_a	PG	773.534	17.3271	19.0177	19.0728	19.4507	19.5528	18.8961	19.2597	20.005	18.4919	20.4663	18.7235	19.1814	18.7992	19.2489	19.633	19.4894	19.298	19.3637	19.337	19.3245	19.0677	18.4615	19.3125	19.2558	18.8817	20.042	18.007	19.6114	18.5362	18.4448	20.1835	18.0017	18.0193	18.141	18.0075	18.0099	18.0582	18.1763	19.4262	19.4636	19.4369	19.5029	19.273	17.8381	19.6289	19.6397	17.8025
PG 18:1_18:1_b	PG	773.532	17.673	11.925	12.6756	12.4308	13.6492	11.7416	11.3679	12.9671	11.9285	13.2457	10.1604	15.0576	11.149	16.6881	12.9163	12.7927	16.6115	12.9839	16.7887	11.5473	12.7383	10.3758	13.6489	13.1085	11.5816	13.3018	13.9538	12.0554	14.7797	14.3738	12.9531	11.0292	11.2896	10.2978	14.9256	15.1163	15.673	11.9755	12.2032	12.3296	12.4995	12.6057	11.8339	13.9349	12.676	12.53	13.5972
PG 18:1_18:1_c	PG	773.532	18.3147	10.7376	10.6459	12.1545	14.2842	12.3582	10.5871	11.9971	12.6613	12.6426	13.0834	15.1595	12.9126	15.8486	13.8647	13.7235	15.8967	13.811	15.9594	11.9971	12.5071	12.6869	12.4335	12.6545	12.5171	13.0957	14.2078	12.144	14.7558	14.4648	13.1016	12.3209	12.1805	12.3737	14.8816	14.9672	14.9484	11.4539	11.7033	11.6261	11.8456	11.8915	11.9551	13.9078	12.6562	12.7186	13.8199
PG 18:1_18:2_a	PG	771.516	16.5398	11.4162	11.8189	11.4486	14.6678	12.1373	12.3048	14.7705	11.9537	15.1026	12.9599	13.3492	11.815	13.579	13.3348	13.2198	12.5488	12.5734	13.6281	12.1298	11.4833	11.9301	13.0577	12.4023	11.7484	15.2133	11.599	14.4869	12.7372	11.7467	15.3933	11.3964	10.2619	10.7998	11.213	11.6931	12.0916	11.9096	13.9855	14.0416	14.2983	14.0616	14.1498	11.055	14.8348	14.8737	11.3551
PG 18:1_18:2_c	PG	771.516	16.9098	1.52473	-0.281893	4.22646	11.8382	7.90401	0.910379	10.6457	-0.494517	11.2641	7.67012	11.5551	-6.83776	14.1807	3.39278	5.99901	13.8163	-5.12495	13.6983	8.76247	7.82259	5.03168	9.6707	9.00091	8.26299	11.263	11.1668	10.1474	11.7668	11.428	9.74352	3.46126	4.30559	2.56195	12.6453	12.9983	12.7651	6.25297	10.4596	9.70988	10.9564	10.5475	10.2109	10.6591	10.0363	10.3396	10.7559
PG 18:1_19:2	PG	785.532	17.3602	1.50356	-1.47958	3.17021	9.18539	5.85006	4.36902	4.90411	3.30197	8.23623	1.83126	1.45226	4.33171	1.72647	8.25273	4.45176	5.95593	-3.02025	4.80697	5.0636	6.30339	-1.35587	4.4661	2.28615	7.78849	2.38563	2.81595	3.79463	8.22796	4.56134	2.96133	7.02112	5.69086	-2.27948	3.56141	3.27221	2.97973	5.18535	6.95666	6.53543	6.06149	3.34158	6.63235	4.62041	1.83294	6.13044	2.65868
PG 18:1_20:3_a	PG	797.532	16.9635	2.65457	7.62453	4.53933	10.5545	-0.617872	5.395	7.49405	8.29515	5.41324	6.00929	5.58736	-0.161665	7.47003	5.32663	6.0323	-1.32038	0.105945	5.78624	6.5926	8.23462	5.20541	4.40596	6.56408	5.73328	6.66808	4.55766	1.6362	4.67739	6.85981	6.85279	6.17001	6.28648	3.24687	3.09263	-0.666733	6.90528	6.14976	0.791229	4.52079	1.40941	6.42246	3.51691	4.0501	4.59443	7.45089	1.82632
PG 18:1_20:3_b	PG	797.532	17.3496	10.0654	10.4796	11.0077	11.1726	10.9324	10.8405	9.98842	7.48016	9.19069	-0.911543	11.8833	2.08334	13.0785	10.7959	9.6522	13.096	10.2452	13.1927	10.889	11.0644	6.73996	11.6135	11.4828	10.9243	10.5268	10.0819	9.43025	11.1037	9.72722	9.74903	8.91629	9.19001	9.40956	11.7376	11.7789	11.7672	10.2483	9.85331	9.38638	10.0165	10.1523	8.36113	9.96193	8.80431	10.6682	10.0613
PG 18:2_18:2	PG	769.501	16.0281	8.3575	3.89073	7.13456	4.34047	3.98019	-4.05687	5.14901	8.28769	0.369226	8.66064	3.80877	-0.605088	7.36701	6.62913	4.80316	7.92024	-1.68829	7.29453	8.31435	7.17121	5.46771	7.24437	7.57103	5.58918	-1.83502	4.82724	3.47155	8.10228	7.2981	7.36188	6.186	3.31452	6.24455	1.88833	3.93153	7.03811	6.55923	6.83506	6.7895	3.32314	5.30375	5.90637	0.212252	6.80506	4.55409	6.00917
PG 32:1	PG	719.485	16.6836	-1.13068	8.38861	8.58145	12.4883	7.33447	-2.1859	11.0311	6.26209	11.9432	5.23243	11.1286	3.80002	12.9425	-5.63026	7.68925	12.8549	2.98245	12.8591	5.47781	4.58215	1.70159	-6.08598	8.13021	3.02312	11.108	9.62525	10.7849	10.4023	9.45886	11.1818	6.3271	6.42373	4.81839	11.1977	11.438	11.4927	7.22715	10.9708	10.8369	11.1287	11.1027	10.486	9.74531	10.6457	10.6032	9.5056
PI 14:0_18:0	PI	809.516	17.4215	0.931644	5.17107	4.86074	10.8815	2.34348	8.43743	10.1084	-0.187887	11.5593	4.33328	1.38053	4.43935	11.2177	4.61922	6.64184	11.1529	7.57189	11.254	2.82109	8.34889	8.46685	6.65642	-0.164052	8.4968	0.415887	8.01204	9.19347	1.77018	7.00813	7.13942	6.64561	5.84056	3.88993	9.50732	9.71085	9.70517	5.74023	11.1489	11.1683	10.5967	10.5837	9.02956	5.24793	4.55288	4.66148	3.3176
PI 14:1_18:1	PI	805.485	15.5433	10.4457	10.3222	10.8317	13.0729	8.08237	10.2663	12.9196	9.99622	13.1542	10.5541	6.85387	10.5604	12.8314	6.00693	1.42558	12.8174	6.1542	12.8223	10.1747	5.81712	9.9168	6.24719	0.0547073	5.79979	12.5958	5.1377	12.2428	4.79769	2.68003	12.7373	-5.63057	1.12554	6.08882	11.3251	11.4416	11.3952	5.20409	12.3614	12.465	12.0318	12.1389	11.8974	1.06978	12.2801	12.2283	5.6514
PI 15:0_18:0	PI	823.533	17.8543	8.3261	-3.58455	7.88943	10.0824	5.43727	-2.45573	7.53229	-3.24741	6.18309	7.0293	6.02975	8.09558	7.27225	2.09518	6.62934	7.87395	6.25	5.98879	5.52675	6.26084	4.42921	5.27455	3.67136	-3.49472	5.24902	5.63428	5.06387	4.17258	6.85486	3.9172	3.0357	-1.32845	4.57861	6.07776	3.49329	7.02943	3.20142	6.16924	6.65044	6.78859	6.83905	2.37839	5.35314	4.88574	2.47692	-0.906563
PI 15:0_18:1	PI	821.517	16.7185	6.33404	4.34744	6.52629	11.1554	3.81329	7.23847	7.0576	0.676293	-1.99807	3.78204	-3.08936	8.11574	7.62213	0.691242	8.04433	2.46269	4.95406	1.48972	3.12041	5.93872	0.300966	6.60005	-7.4962	0.843835	7.61569	1.95309	4.83343	5.55795	4.34119	4.47978	2.50181	5.70162	5.02843	2.03749	5.93921	7.68061	5.30689	7.11638	6.74148	6.5786	5.85154	6.31765	7.09406	4.03012	2.19181	4.42639
PI 16:0_14:1	PI	779.469	15.3135	7.1141	6.9882	6.50826	5.86007	4.33844	7.45354	9.14083	2.1933	10.1898	7.31287	7.89295	8.31028	5.24627	3.58584	7.48225	3.38398	8.20962	8.03565	7.53944	5.584	6.50084	6.84737	8.29901	3.84084	6.04778	4.52449	7.4691	7.81537	6.99006	6.33787	5.97311	-3.85315	-3.76908	1.17849	3.67621	7.17522	7.28647	9.40718	9.61289	9.01827	8.80259	5.79161	5.45443	4.57905	4.72328	4.73158
PI 16:0_16:1	PI	807.501	16.4181	13.3164	13.207	13.2607	14.8471	12.857	13.22	15.1341	11.1733	15.4989	12.4919	13.2768	12.7896	15.4938	13.1117	12.8058	15.4285	12.927	15.5184	13.2852	13.0026	12.4347	12.5813	12.6857	12.806	13.9582	11.8734	14.5812	12.6512	12.1372	14.1908	10.4543	11.1175	11.481	14.0534	14.1389	14.1104	11.1415	14.7228	14.8032	14.4383	14.4966	14.2346	11.7354	13.6464	13.5932	11.5225
PI 16:1_17:1	PI	819.502	16.0659	2.191	2.07473	8.42773	7.5907	7.15123	7.92552	4.74481	-2.76855	7.62052	8.42232	5.07194	8.81376	6.31342	6.5409	2.18135	5.92248	7.80061	4.22462	6.53904	3.61275	7.19049	7.99422	0.196949	7.85321	2.15645	2.99909	3.53043	5.21286	6.81318	1.43373	6.11683	0.822161	5.25912	-4.15193	3.12888	4.24748	4.36316	6.66619	3.24957	5.44367	3.3228	5.37908	7.04728	3.14104	0.791553	4.79402
PI 16:1_18:1	PI	833.517	16.6874	15.3552	15.2272	15.368	17.5912	14.981	15.2991	17.1085	15.2855	17.3435	15.5771	15.8097	15.5142	18.2847	15.8393	15.6616	18.2872	15.5884	18.3272	15.3183	15.1117	15.1319	14.6416	14.7697	14.9501	16.5223	14.6366	16.5864	15.348	14.8762	16.8401	14.2863	14.1981	14.2968	16.9537	16.8992	17.0375	13.7347	16.5344	16.5892	16.2898	16.3461	16.2332	14.5207	16.2445	16.2019	14.2247
PI 16:1_18:2	PI	831.501	16.147	2.85084	6.58177	2.773	10.7712	7.28265	4.60834	6.97033	2.44434	6.90304	-2.15408	8.49102	6.25891	10.4748	3.69119	8.03197	10.1061	8.28881	10.4512	4.79831	0.426149	6.86497	2.61973	8.22801	2.3426	6.60879	-0.484772	5.4043	6.59349	3.30636	6.86366	3.64561	-1.63823	4.49621	10.1416	10.481	10.3491	6.97375	6.66501	6.74959	4.14046	6.90285	6.87077	3.73125	0.330272	5.50901	3.91308
PI 17:0_18:1_a	PI	849.548	18.1706	-0.00151202	6.13929	5.7713	11.2047	2.09913	6.7626	8.14375	6.56769	7.88228	6.01187	0.227809	4.37	5.48841	8.3699	5.63587	5.03521	7.90772	-1.00857	8.37406	7.49686	7.65152	1.40168	8.65899	7.15355	4.63332	2.88344	5.43834	4.08	5.78579	-2.42762	5.59429	3.28516	-0.658485	1.75474	0.879876	4.29885	7.16158	7.07079	4.41424	4.74788	6.52991	6.3548	7.09697	5.75213	4.18817	7.04735
PI 17:0_18:1_b	PI	849.548	18.5237	3.27612	6.35276	7.3707	12.3325	4.97193	6.20737	5.56577	2.80094	8.33834	6.29132	6.14784	-7.68324	11.1173	-2.60397	-2.20417	10.5422	-4.53619	11.2362	8.31601	2.21578	7.25956	7.98598	4.43003	2.97118	6.41474	7.03493	4.92282	7.3561	4.15504	4.01821	2.63938	3.55472	0.597869	9.72208	9.89324	9.97359	6.51102	6.88777	5.59992	6.24307	6.9589	4.58501	7.12015	5.99704	3.48479	6.79196
PI 18:0_19:2	PI	875.563	19.123	-0.918114	-5.36383	6.50259	13.5898	6.12644	8.04187	11.124	4.81393	10.8669	8.94638	8.87372	-0.51785	11.3599	10.0249	9.17228	11.5301	10.507	11.5024	4.59307	4.62752	5.01132	6.50474	5.1695	5.33462	10.0222	3.32201	9.90779	7.86614	4.75565	10.1673	8.15029	6.84104	8.46286	8.80353	10.2268	10.2628	7.04742	10.3672	10.1601	9.83997	9.36178	9.78626	4.33699	9.74692	9.79935	6.64064
PI 18:0_20:1	PI	891.594	20.855	5.11319	7.8333	3.97702	11.0192	5.43115	8.59367	10.3811	7.15207	11.8497	-3.40813	5.84357	4.06716	12.5604	11.872	12.2017	12.5001	12.0544	12.5346	7.54603	3.12875	-2.34347	3.48859	1.7306	7.87216	8.03907	-0.241018	9.57246	7.22242	5.16997	9.06025	9.8677	10.5958	10.1609	11.094	11.3769	11.1293	3.1868	11.3595	11.3009	10.7402	9.90985	8.72234	4.18242	5.78698	9.27551	-0.127444
PI 18:0_22:2	PI	917.61	21.3966	-2.41669	-4.35619	4.62047	11.3207	7.20455	8.4446	10.572	4.38095	10.3318	6.43285	7.36329	4.72328	11.2958	9.77107	8.40621	11.312	8.64793	11.4694	3.13945	3.88033	6.19458	6.6012	1.21962	6.64608	4.99665	4.92409	9.51349	4.85036	4.55823	5.33635	5.84461	7.36674	6.51923	9.73356	10.2208	9.99629	4.05677	10.8138	10.6702	10.3003	10.3688	9.12518	3.39753	5.63385	4.70359	4.97809
PI 18:0_22:3	PI	915.595	20.5475	5.64435	6.56499	7.57612	6.15429	4.9063	6.05437	7.15215	0.942572	2.88988	7.545	8.44252	7.7672	11.3292	6.29356	6.99062	11.2258	6.1542	11.2825	-10.6359	3.6664	2.41807	-0.203736	3.46558	6.5239	0.878405	6.49557	4.4742	8.18096	0.978461	5.28794	4.85146	-0.16754	4.92689	9.60108	9.89142	9.60166	6.7786	5.08089	2.69233	6.76304	3.93485	5.5314	3.27804	5.88813	6.6792	7.30866
PI 18:1_18:2	PI	859.533	17.3783	14.1436	14.1956	14.4317	16.335	14.3637	14.3387	16.0184	14.7622	16.2449	14.9854	15.515	14.9746	17.6087	15.2194	15.0128	17.4604	15.0156	17.6017	14.3319	14.2754	14.0074	14.1615	14.051	14.1696	15.4093	14.2068	15.3871	15.0303	14.3095	15.3839	13.5236	13.5323	13.6847	16.271	16.4102	16.3154	13.1468	15.5839	15.9565	15.2601	15.2874	14.4518	13.3368	14.706	14.9205	13.6956
PI 18:1_18:3	PI	857.517	16.6866	8.45416	5.94418	5.94087	9.04893	9.78858	5.62304	7.20959	6.16413	7.78232	9.89879	11.1401	6.29068	13.8027	11.2965	10.7577	13.734	11.6181	13.7594	2.4658	9.96292	6.06361	8.08306	9.35494	9.51779	6.33	9.771	1.55256	10.8818	9.91844	4.92144	9.4308	9.45031	9.06853	12.4329	12.5262	12.4422	7.46146	6.67648	1.33281	6.70885	6.86082	6.01958	9.91782	6.06719	4.65205	9.07894
PI 18:1_20:2	PI	887.564	18.6163	14.6169	14.5883	14.6264	16.6718	14.9979	14.4239	15.1635	15.3031	15.2466	15.5276	15.4264	15.4222	17.531	16.7699	16.6828	17.6006	16.699	17.2985	14.538	15.1852	15.1977	14.7822	14.8886	15.0359	14.747	14.2028	14.4067	14.9287	14.4312	14.9459	15.3042	15.1169	15.3	16.3813	16.474	16.4877	13.7239	14.5903	14.5573	14.237	14.2996	14.0395	14.1188	14.4727	14.4044	13.6956
PI 18:1_20:3	PI	885.548	18.028	14.926	14.8294	15.0301	12.0007	15.3332	14.8694	10.3941	15.6673	9.79437	15.9792	15.7015	15.8234	17.0029	16.8242	16.7667	17.0079	16.7534	16.5784	14.8924	15.4905	15.5439	15.2061	15.3491	15.3498	10.6419	14.7532	9.26069	15.3559	14.998	10.9232	15.3585	15.1772	15.3255	15.5071	15.5905	16.0068	14.2145	9.91644	10.1006	9.8437	9.50519	9.14516	14.4804	10.2204	10.2076	14.309
PI 33:1	PI	821.517	17.054	2.9155	-2.55602	3.78244	11.2684	-2.34163	5.54002	5.63902	2.50943	2.20149	8.69564	7.55144	8.36378	6.30797	7.86713	6.77543	5.79286	1.02732	5.75428	6.37364	0.863419	6.20779	4.61355	7.86344	7.26959	-5.28288	1.88243	7.46434	6.24648	7.5924	5.87855	6.80727	0.893057	3.3099	2.99215	5.99189	6.52968	5.89811	7.07102	5.63803	4.03339	6.84825	5.45651	6.06016	6.70444	6.77746	6.50797
PI 34:1	PI	835.533	17.7682	16.2399	15.6974	15.5842	17.4643	16.058	15.5572	17.4478	16.2518	17.857	16.3807	16.2729	16.3882	18.1117	17.7156	17.5386	18.0906	17.4787	18.162	16.2027	16.1793	16.0583	15.8253	15.8707	16.0901	16.7381	15.1247	16.8115	15.7618	15.3627	16.9533	16.1047	15.9971	16.1785	17.0011	17.0984	17.0817	14.7501	17.1154	17.1312	16.8642	16.9301	16.4629	14.9847	16.473	16.3896	14.6967
PI 34:2_a	PI	833.516	17.0483	10.9499	11.9643	8.97027	12.5515	11.7445	10.0814	12.8865	9.72112	13.0191	11.0249	10.8176	11.0781	14.0771	11.9204	11.6719	13.822	12.2943	14.0347	10.0148	11.0911	11.0579	10.116	11.6386	11.1313	11.946	10.7639	11.9462	11.6708	10.7964	11.6725	10.1065	9.69796	10.726	12.7275	12.9362	12.7807	10.4157	12.4389	12.5925	10.5134	11.8526	11.661	10.7835	11.3621	11.1491	10.0403
PI 34:2_b	PI	833.516	17.3417	10.4979	10.2625	9.98438	12.3749	11.2487	10.8113	12.3095	6.10351	12.7545	6.17795	11.5562	7.26898	13.9238	10.6065	10.4293	13.8437	10.6158	13.9504	10.6518	10.8441	6.02603	9.84568	9.68986	11.4276	11.2752	9.15841	11.7954	10.6447	8.3046	11.6736	8.76402	8.87821	8.78798	12.556	12.7539	12.4564	5.66544	12.0741	11.8999	10.7004	10.9381	11.39	9.807	11.2906	10.9227	6.07927
PI 35:2	PI	847.532	17.3972	8.39115	6.6601	8.35921	12.2272	9.14165	4.46199	12.562	-0.743004	12.0152	6.49696	10.508	3.69278	11.7581	7.07844	10.9684	11.2652	8.06704	11.5935	8.22634	9.52498	1.93091	4.73855	5.95266	7.11356	11.5502	8.56539	11.9598	10.0089	8.26015	12.0149	9.32768	9.55409	9.70244	10.1816	10.6592	10.1073	6.90221	11.5057	11.3913	10.364	10.2367	11.5711	8.99008	11.4362	11.4216	7.97418
PI 36:1	PI	863.564	19.2909	17.7009	17.7024	17.6526	18.4191	17.4369	17.4128	18.235	16.8948	18.4755	17.559	17.68	17.1272	18.8105	18.3999	18.2807	18.8182	18.2643	18.8761	17.5438	17.6235	17.1158	17.313	17.4077	17.3263	17.2858	16.6874	17.6118	17.3295	16.9008	17.5342	16.8514	16.759	16.9057	17.8237	17.8737	17.8676	16.2483	17.6964	17.661	17.4383	17.5217	17.2436	16.4275	16.9439	16.9219	16.215
PI 36:2	PI	861.549	18.0509	18.1691	18.1553	18.2565	18.6012	18.0589	18.0689	18.3352	18.4489	18.6295	18.6427	18.5915	18.6274	19.4613	19.3431	19.2542	19.4598	19.1594	19.5261	18.1118	18.2148	18.2648	17.9745	18.0483	18.0843	18.0265	17.6097	17.8421	18.2043	17.8859	18.2728	17.8598	17.7157	17.8476	18.4614	18.5115	18.516	16.9308	17.8012	17.7782	17.5684	17.6292	17.4697	17.2348	17.6836	17.7174	17.1943
PI 36:3	PI	859.532	17.7917	13.9392	13.9658	14.0646	12.0202	14.4034	13.895	7.55957	14.6383	10.2962	14.8081	14.64	14.7675	16.1985	16.0433	15.9508	16.1613	15.9435	14.9854	13.9722	14.5352	14.5504	14.2313	14.2869	14.4679	10.1311	13.3787	9.68906	14.162	13.7192	10.3663	14.4934	14.3711	14.5354	15.0635	15.1791	15.1306	13.1437	8.52559	10.3452	8.05923	10.0034	9.71495	13.333	9.94735	9.77762	13.0202
PI 38:2	PI	889.58	19.892	17.4153	17.4761	17.4371	17.9106	17.42	17.1832	17.5441	17.2196	17.8279	17.4198	17.4159	17.3641	18.5532	18.3812	18.3674	18.4616	18.3265	18.5293	17.3454	17.5364	17.1015	17.2524	17.2925	17.4998	16.8939	16.2157	16.8421	16.9993	16.4996	17.1481	16.8774	16.7891	16.9151	17.4725	17.5738	17.4866	16.1136	16.9509	17.0932	16.8537	16.9002	16.4844	16.0589	16.6457	16.5497	15.75
PI 38:3	PI	887.564	19.3025	17.8657	17.9102	17.8897	14.0596	18.0932	17.6323	13.4663	18.2344	13.6141	18.504	18.3068	18.4064	19.1924	19.3175	19.2746	19.226	19.225	19.2634	17.778	18.2655	18.1134	18.0488	18.1637	18.1311	12.4635	17.3222	12.7644	17.9086	17.3727	12.9858	17.8425	17.6757	17.8291	18.1817	18.2443	18.2428	16.9859	12.7539	12.7673	12.673	12.7149	12.4144	17.0411	12.1896	12.4705	16.9155
PMeOH 16:0_16:1	PMeOH	659.464	17.3787	13.603	13.5541	10.1064	2.60104	12.2966	10.1257	13.2681	6.3793	13.8837	9.53529	4.47149	8.31896	0.706064	5.18939	3.9473	0.327605	7.46258	7.62537	9.94619	12.4697	9.39248	13.0282	13.0936	12.3811	2.0058	3.41227	13.4053	2.21844	-1.0407	11.5987	6.58413	-1.41762	5.05688	6.3852	0.960226	6.10161	11.9977	13.1862	13.198	12.8733	12.939	13.0788	5.64647	11.0794	3.4417	6.59239
PS 16:1_18:1	PS	758.496	17.3442	1.80121	4.22836	8.82157	4.17875	3.63449	5.64492	10.8524	7.48061	11.7775	-3.0988	0.750859	0.849728	7.75168	4.77797	5.77358	7.37958	-0.911134	7.98735	5.94884	6.72335	4.57749	5.19481	0.383214	0.513831	10.2123	7.1015	8.99961	3.52367	3.44607	10.9944	4.19419	4.96293	6.13847	6.85218	0.947837	2.77788	6.01911	10.8834	10.4443	10.6629	10.6446	8.90286	7.14507	10.3263	11.469	4.47999
PS 16:1_18:3	PS	754.462	17.3381	6.09625	8.28264	9.24456	7.42771	7.49429	9.16824	12.3401	-0.529698	12.7713	1.66601	5.41341	6.35582	6.36942	5.48699	6.70222	-0.269513	4.7315	8.22303	9.02397	2.26025	0.328252	4.69545	6.27914	8.3703	10.8445	3.5551	11.979	-2.9305	7.23027	11.2977	6.37817	6.25708	2.07438	1.88138	4.82907	5.22498	7.31324	11.8275	11.7751	11.6548	11.4084	11.0532	4.88596	11.0683	11.5661	5.31951
PS 18:0_16:1	PS	760.512	18.2371	14.2828	14.3217	14.3934	13.6215	12.4715	14.0373	15.0133	14.1295	15.6179	14.3147	13.4177	13.7129	14.5441	14.8564	14.1899	14.3657	14.5769	14.5401	14.4399	13.1828	13.78	12.6844	13.2312	13.4398	14.7304	11.9854	14.3435	13.0448	10.733	14.7975	12.8741	12.8983	13.1128	13.2673	13.4555	13.1075	11.6664	14.8748	14.9372	14.7764	14.7637	13.9381	10.4814	14.2897	14.3525	10.0275
PS 18:0_18:1_a	PS	788.543	19.7408	14.573	16.6077	14.0132	16.5453	14.1276	-0.720123	15.8446	15.6536	17.0676	17.7744	16.0653	14.3683	18.1857	18.7487	17.3158	17.9715	18.654	18.0786	14.531	13.8983	16.8172	3.31182	14.0466	17.5053	16.951	15.6377	14.3824	17.4779	14.4098	17.2415	16.1081	16.6385	16.9116	17.0654	17.2724	17.1104	4.20643	16.8237	16.5124	15.126	13.6744	6.30775	15.3941	16.6116	16.5978	13.9258
PS 18:0_18:1_b	PS	788.543	20.6594	13.4442	13.4969	13.2022	13.092	12.4382	13.075	11.413	11.263	13.7214	11.0298	12.3416	13.8578	14.0539	10.7215	14.0227	14.2986	12.4232	14.3054	11.6252	13.074	12.5678	12.4724	12.1538	12.2457	13.0186	11.3176	12.488	11.1366	11.8056	13.0912	12.7613	12.6901	12.7133	12.4175	12.7824	13.1146	11.264	12.7817	13.1627	12.4951	12.9063	12.3494	12.2533	12.6218	12.3966	11.9474
PS 18:0_20:2	PS	814.558	20.9487	11.5344	11.182	11.1687	11.6543	11.6874	10.6658	13.2493	6.27641	11.1641	-7.10208	11.9234	7.30561	13.2919	11.0661	12.9953	13.2191	9.98358	13.3974	11.4199	12.0508	7.00324	10.823	9.35538	11.338	12.2413	7.33379	12.4287	10.509	6.64817	11.1233	11.24	11.3389	10.5997	11.7158	12.3829	12.2759	10.4127	10.947	9.97477	10.5335	8.61828	11.0749	10.6968	11.3296	11.4875	5.07156
PS 18:1_18:1	PS	786.527	18.5109	14.0334	14.0735	14.1364	13.8802	13.5105	13.7913	14.0328	14.3717	14.1982	14.5295	13.7924	14.1764	15.1942	15.3899	15.0443	15.1426	15.279	15.2251	14.1326	13.6146	14.108	13.2143	13.6311	13.7874	13.5595	12.6692	13.3532	13.5564	11.3936	13.9761	13.634	13.5958	13.7811	13.8166	14.0285	13.9389	12.236	13.5765	13.5054	13.305	13.2853	12.9744	12.5781	13.4925	13.5517	10.8336
PS 18:1_20:2	PS	812.543	19.0711	3.99371	4.57492	7.33293	6.97764	4.37855	4.05472	5.30266	2.76338	3.38004	8.57096	7.29704	-4.19298	6.74847	3.86964	0.608013	5.72458	0.962114	2.57181	3.8179	8.14605	0.16254	7.85843	0.462973	5.12811	3.63554	6.87497	4.91296	4.09413	7.80919	3.37424	-0.988	0.839421	4.67258	7.73921	7.26515	6.41606	4.69179	5.58934	6.29573	4.27992	4.1096	0.422534	7.12227	3.51443	3.04677	7.30836
SM d17:0_24:1	SM	801.683	24.364	7.56606	5.22629	5.73641	7.34203	0.517805	3.37973	8.06022	2.91682	-0.509351	5.51909	7.06166	6.33009	6.96573	7.59713	8.4443	-0.0432701	7.90824	7.72462	4.23698	6.00042	6.09798	6.96516	5.82666	5.78417	10.9166	11.675	10.5611	10.7123	11.2916	10.435	12.3062	12.2431	12.2444	11.7	11.3418	11.6598	12.3161	11.8918	11.9199	11.9315	11.767	12.1293	12.7129	12.4567	12.4502	12.6285
SM d18:1_18:0	SM	731.607	19.4153	17.3684	17.315	17.5161	16.4303	17.4523	17.3376	15.9453	16.753	15.9938	16.599	16.33	16.6886	16.811	16.828	17.1919	16.9803	17.3163	16.777	17.0059	17.3016	17.3121	17.3172	17.1446	17.1903	17.0026	17.5396	17.1337	17.1564	17.3727	16.7789	18.0921	18.0106	18.1076	17.748	17.7672	17.7661	17.1954	16.9349	16.9199	16.963	16.9415	17.1434	16.8308	16.663	16.6478	16.8778
SM d30:1	SM	647.512	14.9422	8.29363	3.62871	8.92655	5.74022	3.92597	1.98536	0.891297	7.30832	3.69169	0.199752	9.01112	3.0972	5.14476	2.59359	4.04002	3.59807	7.46183	4.27788	-4.87752	8.16133	3.49118	7.94499	5.72038	5.63615	5.66116	4.96436	5.28884	4.61949	5.38859	3.15115	5.8338	4.88233	6.63119	3.15223	6.24382	7.72573	4.89886	5.49414	5.51012	4.58321	4.60664	4.78077	5.75629	4.55947	4.41657	5.88439
SM d32:0	SM	677.559	16.7521	11.8416	11.8366	11.9383	11.1386	12.04	12.0582	9.01658	10.5748	9.17517	7.93964	7.75067	9.42638	5.68692	3.72106	2.46881	6.75371	3.91027	8.56123	12.8135	12.8052	12.847	13.0184	12.8221	12.8216	12.66	13.338	12.9137	12.9878	13.2505	12.5066	14.5176	14.4063	14.517	13.8011	13.7764	13.8216	12.1717	11.6324	11.7334	11.9121	11.7907	12.0529	11.6534	11.3832	11.3848	10.832
SM d32:1	SM	675.544	16.2137	14.5908	14.5202	14.6757	13.7633	14.6543	14.6773	13.5421	14.415	13.5693	14.2009	13.9698	14.2143	13.4217	13.858	13.8333	13.4862	13.8384	13.3647	14.8822	14.8516	15.0149	15.1342	14.944	14.8571	14.8716	15.3519	14.9513	15.0089	15.1637	14.6642	16.4715	16.3904	16.4933	16.0024	15.924	15.9759	16.1734	15.8334	15.9122	15.9769	16.0016	16.0838	16.1342	16.0049	16.0568	16.1796
SM d33:0	SM	691.574	17.4906	7.68513	8.64091	5.16767	6.60413	2.93163	6.78963	6.0733	5.36415	0.534276	1.96867	7.08762	6.83267	4.71486	5.62548	1.51249	8.16651	5.16515	4.86371	3.75898	8.65966	8.60894	1.70298	5.21641	1.2412	6.9983	8.40815	7.30797	5.03966	6.15678	5.14908	10.9295	10.7866	10.8854	10.4113	10.2038	9.79837	1.57076	6.8166	6.73053	1.37975	4.7833	5.56681	5.65903	6.54461	6.53575	7.31936
SM d33:1	SM	689.559	16.9266	7.28399	1.11625	5.02395	3.51974	5.63426	4.45146	0.931097	2.30413	8.35937	4.4382	5.25521	9.14399	4.23755	-1.22874	-4.11075	7.31928	0.881145	1.39121	7.84168	8.46546	8.40991	9.57373	9.01502	9.45029	10.4173	10.5777	10.7296	10.459	10.8251	10.3177	12.5926	12.4177	12.6008	11.8416	11.7764	11.8042	11.4089	11.0457	11.1001	11.0916	11.2402	11.3489	11.8667	11.5747	11.6021	11.7495
SM d34:0	SM	705.591	18.3135	17.2073	17.1398	17.3386	16.3489	17.3265	17.2844	15.088	15.9245	15.1494	15.8365	15.5199	15.9243	14.9644	15.4413	15.4101	15.1818	15.4457	15.0805	17.8552	17.8207	17.8369	17.8793	17.7752	17.7476	17.6126	18.0758	17.6912	17.8896	18.103	17.567	18.4859	18.4054	18.5301	18.2044	18.2242	18.2484	16.1837	15.9467	15.9708	15.9857	16.046	16.1039	15.6375	15.4144	15.4165	15.6283
SM d34:1_a	SM	703.577	17.6844	20.0881	20.0713	20.2068	19.1589	20.1443	20.0495	19.3139	20.0918	19.3813	20.0318	19.7741	20.0935	19.4836	20.0562	20.0111	19.5989	19.9569	19.5805	20.1054	20.0672	20.1199	20.1938	20.0857	19.988	19.7541	20.1707	19.7975	20.0441	20.2067	19.7103	20.3085	20.2266	20.346	20.0762	20.1032	20.1167	19.8633	19.5651	19.5706	19.6202	19.5986	19.7903	19.8027	19.6236	19.6295	19.8512
SM d34:1_b	SM	703.575	18.4642	9.72711	9.71553	12.1055	10.3096	11.2961	10.605	11.0099	12.3976	10.6291	11.4656	12.0744	11.3339	8.32054	6.69174	8.38305	8.88261	8.84205	8.70424	11.6704	11.1781	12.6225	12.7438	11.2507	12.1643	12.4598	12.7375	12.4644	11.4451	12.6541	11.0811	12.0618	12.2215	12.3015	11.923	11.9632	11.7048	10.9134	9.4625	10.5116	10.1378	8.97764	10.3372	11.1324	11.0306	11.0004	11.1198
SM d34:1_c	SM	703.573	19.2968	7.04026	7.90202	8.39698	0.667512	2.63641	5.11859	4.89186	8.93864	8.30559	6.18512	6.03336	7.19125	5.27649	-1.533	5.44611	7.97877	2.66324	8.57218	8.26339	0.432089	8.75221	7.45527	7.43962	7.66375	7.14869	5.19515	4.54272	6.03163	5.04132	7.08224	6.00246	5.93708	5.14339	4.76032	5.62438	4.89018	6.85854	5.73521	6.93907	6.74009	3.65253	2.30748	7.09626	5.90134	2.91452	6.45862
SM d34:2	SM	701.559	16.6382	13.8215	13.7216	13.8911	12.9239	13.9292	13.827	12.6993	13.4129	12.7678	13.3907	12.9977	13.3493	12.2546	12.3062	11.6134	11.9352	12.5907	12.1773	13.5965	13.5598	13.6051	13.7628	13.5712	13.5162	13.1343	13.6351	13.2202	13.2805	13.4623	12.747	14.5683	14.4473	14.5732	13.7942	13.7568	13.8521	13.1092	12.6342	12.6734	12.908	12.723	13.1137	12.7839	12.5493	12.5218	12.6815
SM d35:0	SM	719.605	19.188	4.99737	7.50741	8.3893	4.56154	6.69531	2.93935	3.42712	6.70855	3.5972	2.90088	-4.93876	6.44562	8.22162	7.98064	4.07722	8.00496	-0.201689	8.47203	1.9042	8.34275	-1.92397	7.44116	1.7025	4.19716	4.88912	5.56284	6.77956	8.48187	6.55584	-2.26545	9.29869	8.87993	9.1495	7.14843	6.44742	6.52611	6.66619	7.03344	5.48109	7.06685	5.51564	6.2921	5.63593	5.05539	6.89993	7.53071
SM d35:1_a	SM	717.589	18.2018	-2.97404	7.25813	6.55617	7.72819	6.52513	4.10193	4.94771	5.08819	7.84622	8.25789	-2.33322	-1.34042	6.42655	0.54428	7.54142	5.10495	4.8491	2.92546	3.59172	7.31938	4.5005	8.60012	2.6127	1.22046	5.55083	4.20571	6.53641	6.7071	7.49841	6.84575	10.5456	10.4788	10.5649	9.87709	9.70826	9.79998	4.76158	6.52038	4.84351	6.20634	7.52523	7.97259	8.87931	6.31417	6.42805	6.56146
SM d35:1_b	SM	717.59	18.5413	4.31809	-1.68048	3.51056	2.2779	8.17327	3.94498	6.93952	4.42201	-0.427597	2.29136	-1.80208	8.1866	5.68434	3.05132	0.948902	3.70456	6.67464	7.56083	6.91876	7.41004	8.631	8.01835	6.90639	5.74723	10.4392	11.0845	10.4059	10.2689	10.8533	9.88364	11.9545	11.7238	11.9463	11.5583	11.5494	11.5485	6.42832	4.57998	6.24462	6.64419	7.19827	4.81111	8.54302	9.08189	9.00952	9.02323
SM d36:0	SM	733.621	20.0087	11.8637	12.0503	12.1559	11.0117	12.0571	12.0252	9.53946	10.506	8.65006	9.84057	7.10093	9.55585	6.86125	6.39483	6.24447	7.30417	6.18003	6.83152	12.7171	12.6382	12.5653	12.5462	12.541	12.4721	12.3288	12.8806	12.397	12.7343	12.9683	12.3577	12.8715	12.828	12.6708	12.5861	12.8019	12.7958	9.05067	8.52559	8.63499	8.44175	8.76526	8.60428	4.77415	5.79026	4.07227	-0.691148
SM d38:0	SM	761.652	21.9801	11.6041	11.676	11.8747	10.9134	11.8597	11.8999	6.8089	6.1417	3.62014	6.11544	2.12729	8.89495	-2.389	4.36994	-2.48638	5.82887	4.28608	7.32714	12.6248	12.544	12.5642	12.6035	12.5356	12.5446	12.3451	12.9686	12.4731	12.776	13.0458	12.457	12.9483	12.899	12.8472	12.7574	12.6966	12.7168	9.98763	10.5375	10.5386	10.3812	10.6711	10.1542	9.74761	9.4114	9.34606	9.86137
SM d38:1	SM	759.638	21.2962	15.8435	15.8404	16.0134	14.8307	16.0448	15.7792	14.8773	15.6996	14.9307	15.4611	15.1834	15.5572	15.2471	15.7053	15.6891	15.2571	15.6752	15.2109	15.7409	15.7088	15.6646	15.7292	15.6982	15.7234	15.5582	16.0258	15.6295	15.7883	16.0141	15.4523	16.825	16.7492	16.8098	16.3821	15.7188	16.3282	16.4962	15.918	16.1833	15.9291	15.9577	16.4106	14.5251	15.5788	15.5669	15.7578
SM d38:2	SM	757.621	19.9214	12.502	12.4615	12.6425	11.5718	12.5543	12.598	11.048	12.0514	10.8383	11.6234	10.8215	11.7723	11.3589	11.8241	11.5157	11.4992	11.6771	11.2102	12.2393	12.1911	12.3415	12.3197	12.1163	12.0869	11.4619	12.1132	11.6449	11.3632	11.7637	11.0039	12.5615	12.4636	12.5078	12.2631	12.201	12.2104	11.9643	11.8288	11.8273	11.8359	12.0345	11.8345	11.5944	11.3756	11.4084	11.6383
SM d40:0_a	SM	789.675	23.5583	4.58902	7.46406	6.13024	8.7165	4.46193	8.41804	6.61469	4.40586	6.37588	3.19219	7.89648	7.45121	2.03532	8.0474	4.40532	4.24044	4.69923	5.79798	7.11379	2.30971	9.26317	10.2389	8.71982	-4.13989	5.9401	0.380935	6.60708	6.47264	2.60263	0.245865	8.72331	9.25659	8.54007	3.82537	3.48929	6.71883	10.9513	10.3106	10.7795	10.9564	9.78702	10.7059	10.0574	10.1403	10.2188	9.99572
SM d40:0_b	SM	789.684	24.101	4.78342	8.16355	5.49355	7.46329	7.24839	7.65653	2.3406	5.28316	6.40753	4.55281	5.65843	5.24531	6.7724	2.08027	5.99965	8.08876	-1.13962	8.31039	9.03675	10.843	8.67036	8.28602	11.2732	10.824	12.0104	11.7869	10.8049	11.4145	12.5675	10.9411	12.6838	13.0534	13.0854	12.0313	11.9497	12.5704	11.3758	11.0144	10.4775	11.0842	10.7884	11.013	9.67575	10.3484	9.48851	10.2228
SM d40:1	SM	787.67	23.2977	16.1004	16.042	16.2685	15.0333	16.3332	15.9708	14.8549	15.6909	14.8688	15.4772	15.1104	15.5806	15.0459	15.5297	15.5045	15.0902	15.4851	15.0346	15.9708	15.8483	15.6954	15.7171	15.8294	15.9799	14.6225	16.9585	16.4251	16.2224	15.4925	15.8483	17.3623	17.2953	17.3063	17.0117	16.984	16.9875	17.5952	17.2312	17.2732	17.2442	17.1078	17.4493	17.4296	17.2279	17.23	17.4437
SM d40:2_a	SM	785.654	21.5126	15.0601	15.014	15.2187	14.1258	15.2645	15.01	13.8745	14.7571	13.9621	14.3387	14.2379	14.5794	13.9987	14.3139	13.9448	13.7277	14.3927	13.8489	15.1983	15.205	15.2125	15.352	15.2549	15.2824	15.1693	15.6255	15.2894	15.3738	15.5904	15.0373	16.5234	16.4517	16.4729	16.0041	15.9827	14.9634	16.2776	15.6412	15.9237	15.9922	15.3829	16.1566	16.3392	16.162	16.1228	15.5219
SM d40:2_b	SM	785.653	22.1056	11.6154	10.7706	11.7969	11.5328	10.5723	12.5206	7.49024	10.1809	7.55318	8.13072	9.02158	6.38346	6.75884	8.05487	4.00967	5.4109	4.99627	5.04468	10.7085	11.0682	12.3355	12.5263	11.9322	10.8057	10.4968	11.191	10.2268	9.43725	10.665	8.92478	10.3938	11.1776	10.8499	10.9809	10.3622	10.4827	11.6121	11.0964	10.1683	11.701	11.113	11.4808	10.898	10.1083	11.3433	11.3472
SM d42:1_a	SM	815.698	24.2541	11.3759	11.3716	11.5125	10.788	11.8597	11.7429	7.81463	1.49882	2.13613	5.53338	8.42984	7.63398	6.7144	5.00753	5.23489	6.00951	6.15982	0.567753	12.2248	12.7928	12.8168	12.8916	12.9448	12.6148	13.3115	13.7754	13.4307	13.5784	13.8298	13.2652	14.2022	14.1507	14.1442	13.7086	13.694	13.6864	12.432	12.2578	12.2988	12.3622	12.3198	12.3845	11.987	12.0189	12.1259	12.0399
SM d42:1_b	SM	815.701	25.3744	15.4241	15.3914	15.576	14.4115	15.5562	15.2719	14.5342	15.3387	14.6065	15.0887	14.7174	15.1896	15.1627	15.574	15.5756	15.1382	15.4962	15.0641	15.5257	15.3908	15.2981	15.2801	15.4428	15.5192	14.6404	16.7763	16.2985	16.1872	16.4009	15.845	17.2965	17.1882	17.203	16.8267	16.8316	16.8506	17.9705	17.605	17.6571	17.6326	17.4221	17.8135	17.742	17.599	17.599	17.753
SM d42:2_a	SM	813.686	23.4284	18.4389	18.4125	18.6226	17.2981	18.5788	18.2516	17.3721	18.2401	17.412	17.9882	17.6231	18.0894	17.6762	18.1245	18.1313	17.7014	18.1004	17.6393	18.5231	18.3837	18.2795	18.2514	18.3614	18.4502	18.2445	18.697	18.2713	18.5979	18.7563	18.2639	18.8287	18.7623	18.7911	18.543	18.5443	18.5513	18.8878	18.5386	18.583	18.561	18.4513	18.7482	18.8925	18.7055	18.6862	18.9248
SM d42:2_b	SM	813.685	24.2892	11.9389	11.6724	11.6235	11.7488	12.106	12.5894	9.30737	12.003	9.04662	9.66795	11.0129	10.3651	9.46429	8.21657	7.04793	8.81924	8.61396	6.56521	11.7502	12.4299	11.5368	13.3894	12.8043	12.2598	12.3078	12.7666	12.3861	12.4566	12.6718	11.7237	12.5576	12.4832	12.402	11.7646	12.0422	11.0193	13.414	13.2125	13.2373	13.4187	13.5928	13.2276	12.8897	13.0166	13.2673	13.1565
SM d42:3_a	SM	811.669	21.9922	15.0624	15.0686	15.2364	13.9762	15.2023	14.9498	13.9664	14.7494	14.0386	14.6291	14.1976	14.7163	13.8986	14.2539	14.0036	13.911	14.2768	13.8476	14.8373	14.7523	14.7794	14.7998	14.7914	14.786	14.024	14.6084	14.1147	14.4585	14.7181	14.1	14.6312	14.5717	14.6094	14.4368	14.4465	14.4519	14.0603	13.7598	13.7604	13.6988	13.6653	13.913	14.0036	13.782	13.7017	14.0227
SM d42:3_b	SM	811.668	22.3287	14.1814	14.2179	14.3753	12.7494	14.1729	13.5158	12.9426	14.0116	12.8598	13.4569	13.6502	13.5151	11.8108	12.8693	12.9403	12.6672	13.032	12.4675	13.3889	14.1618	13.6958	13.8308	13.4449	14.1847	13.2267	13.6715	13.4404	13.5463	13.7622	13.1676	13.8011	13.722	13.7594	13.4915	13.4645	13.4691	13.8122	13.6066	13.6177	13.6068	13.7237	13.6372	13.7025	13.5303	13.5912	13.7277
SM d43:1	SM	829.715	26.4209	0.517118	3.69015	8.76812	4.60406	2.4703	5.90062	1.24049	5.14145	6.81931	6.6144	7.90111	7.75586	-4.17304	0.797857	5.23361	4.61352	7.30491	6.98659	3.67002	5.44713	7.22975	6.12217	3.84905	6.50505	6.7908	0.782898	6.63797	8.26405	5.30888	4.82096	3.32498	2.81861	3.91643	4.80886	4.5884	7.3773	4.74587	6.18139	4.35513	5.1505	6.91659	4.55727	4.74507	4.56753	5.93074	7.44104
SM d43:2	SM	827.7	24.4663	7.06802	0.676763	6.01522	4.23187	7.05166	5.74519	7.96687	3.6193	6.3688	8.26198	-10.7409	2.06097	7.82001	8.11138	5.01759	5.03363	3.35571	-1.55987	6.63489	4.55576	0.556018	7.45684	2.46657	7.43723	7.84249	10.6164	8.74967	5.52394	7.23407	5.26022	11.548	11.6256	11.5959	10.8529	10.8329	10.9018	10.7939	10.5525	10.231	9.57385	10.2426	10.5879	11.1614	11.1104	10.4681	11.3026
SM d44:1	SM	843.732	27.4285	0.670665	-0.775954	2.66054	1.20699	3.2351	3.17891	7.17124	4.18275	5.9327	6.93867	1.34213	4.53224	-1.35635	6.07293	2.28381	7.21495	4.23414	7.1238	4.67252	7.35765	8.56049	5.56847	7.24427	4.49472	10.7581	11.5863	10.4952	10.3998	11.4135	10.1305	11.2711	11.1127	11.1419	9.56592	10.5461	10.4471	13.4475	13.1704	13.1716	13.0615	12.9317	13.2276	13.0653	12.8546	12.7858	12.9997
SM d44:2	SM	841.716	25.4607	12.4379	12.7338	12.7142	11.7844	12.952	12.7044	10.9529	11.7494	11.1173	11.7263	11.3548	11.7384	12.1952	12.5236	10.776	11.8469	12.3414	11.9116	13.1868	13.0433	12.9596	12.9396	13.0725	13.1496	13.4517	13.9597	13.5488	13.6648	13.92	13.3136	14.4329	14.3139	14.3558	13.8602	13.868	13.8531	14.974	14.6098	14.6518	14.665	14.4737	14.8231	14.8587	14.6552	14.6424	14.7914
SM d44:3	SM	839.7	24.069	4.23184	-1.98166	7.25737	7.48875	1.91047	8.43874	5.70925	6.25701	0.413509	2.8611	1.29399	3.78133	6.21985	7.1065	4.93135	6.52059	8.26897	8.06489	2.45731	6.11319	3.37857	5.78379	7.69242	7.76963	5.17491	9.31232	5.19304	5.44006	5.58849	-2.58569	11.1586	11.2939	9.66277	10.6104	10.491	10.4074	10.2052	10.492	9.96426	9.94431	9.05455	10.0077	10.253	10.5495	9.98151	10.3236
TG 12:0_14:0_14:0	TG	712.646	30.1879	2.91407	4.89531	7.65846	0.419201	6.1324	4.26183	8.22861	2.49063	6.96555	4.31945	3.07258	4.04102	2.71691	8.23824	1.48758	4.60685	-2.35108	7.18194	7.07727	8.49558	5.3036	4.1689	0.877074	1.80089	2.93035	6.60535	6.89225	0.964724	5.91882	5.43142	4.40801	3.2911	1.00999	4.99566	7.47624	3.12938	9.48123	10.3917	10.5124	10.4447	10.5626	10.5362	8.45635	8.04242	6.29438	8.48916
TG 12:0_14:0_16:1	TG	738.661	30.4448	-0.939018	4.86204	6.47866	5.015	6.23658	5.83992	6.08513	5.50037	-2.20341	1.3458	6.94223	1.79626	4.44381	6.26789	-0.60716	1.94133	4.4483	5.20731	7.7101	7.72221	7.80367	5.98963	8.27213	4.74631	6.7218	3.23282	0.836234	-2.00337	6.52325	6.75279	3.06325	2.31361	6.99083	6.07401	3.65908	3.96801	14.2925	13.9617	13.9682	13.9157	13.8932	14.0117	13.5234	13.2849	13.2114	13.5108
TG 13:0_16:1_18:1	TG	806.724	32.1403	4.99119	5.72127	5.72889	3.81821	4.47101	-0.805283	5.70105	2.68759	7.91815	8.57803	8.35127	-0.171083	7.173	3.98858	7.48527	5.72476	4.35606	6.38138	6.93534	2.63448	2.02682	6.06135	7.24754	-1.57637	5.57065	7.68527	5.68032	6.26637	7.89585	1.82577	3.93642	7.02028	6.38498	7.669	2.95268	1.13855	13.3633	13.1054	13.1226	13.11	13.1928	13.2187	13.8369	13.6154	13.5716	13.8322
TG 14:0_14:0_14:0	TG	740.677	31.2689	2.76017	5.96006	3.06758	1.70975	5.91712	4.61569	3.00235	2.21647	3.89999	-4.22134	3.15215	-0.809399	6.15492	6.94585	-0.270457	4.90613	3.38106	4.1207	7.3089	7.73006	3.29813	4.31996	7.42518	6.26178	6.57762	7.52033	5.51957	7.62252	3.09366	2.70557	7.00926	3.42519	6.16648	6.80598	5.07167	5.49151	13.3469	13.0705	13.1212	13.1631	13.4961	13.2899	12.5205	12.1975	12.1711	12.5726
TG 14:0_14:0_15:0	TG	754.691	31.5794	4.60524	-0.50593	4.27864	4.77258	1.64871	6.86758	5.5652	1.88013	5.12463	8.16397	8.63187	3.2208	5.95937	7.82535	7.18428	3.65704	5.58809	3.87937	7.50484	2.18728	5.78052	8.29419	-1.22705	0.535748	1.23639	2.39819	3.5273	4.05246	5.85853	6.90538	2.02489	6.37924	5.4621	7.67629	6.38191	2.62486	4.17662	6.31799	3.93293	4.93504	5.95964	6.80909	6.28387	2.92528	6.13382	6.85386
TG 14:0_14:0_16:0	TG	768.708	32.2508	5.70024	3.78751	7.34257	4.58402	0.346411	3.03296	2.78718	1.74424	5.47492	7.96207	8.97828	6.97153	8.9933	8.04554	9.5483	5.85622	6.35118	5.78744	5.34161	3.07001	6.01676	-0.0644385	7.64345	-0.523979	10.1203	10.9649	10.1863	10.1515	10.8684	9.69235	8.8171	8.73832	9.13109	9.15747	9.00087	8.92887	14.6393	14.3945	14.4379	15.0895	15.9947	15.2151	14.1858	13.8072	13.7824	14.4357
TG 14:0_14:1_16:1	TG	764.677	30.6902	1.18411	-1.0249	-9.35668	3.86172	6.72523	6.45891	3.85355	0.686879	5.54714	2.0117	6.26854	5.46171	3.18055	7.67581	4.93351	-5.99569	4.79602	-4.01028	-0.736965	5.75364	8.48099	4.59651	8.52838	6.27886	5.83441	1.32042	7.75777	4.71736	7.07786	2.95176	6.10147	6.96011	2.83066	7.46122	2.65992	0.849603	15.5363	15.214	15.2452	15.2009	15.1775	15.2853	15.2247	14.9816	14.912	15.2301
TG 14:0_15:0_16:0	TG	782.723	32.5611	2.66959	1.37871	1.86593	-2.39449	0.681125	1.2644	3.92589	6.59852	5.58245	6.90228	-0.489869	6.02869	5.91618	6.73291	6.86298	7.33601	7.78028	4.37445	4.26059	8.46663	4.89004	6.49841	2.98048	8.40552	6.32261	6.20944	4.34225	4.40495	8.02865	6.07337	-1.1602	6.13842	-2.95276	1.16358	-0.187885	-0.010314	2.38494	3.9807	7.0544	6.16983	5.54103	4.57633	6.88515	6.2793	5.59618	5.88941
TG 14:0_15:0_18:1	TG	808.739	32.9153	-3.19091	4.25369	6.07409	6.82422	6.2969	0.57274	8.17731	8.60776	2.02696	4.10533	7.62641	5.66009	0.246974	3.93283	8.60732	4.88348	7.83896	6.28072	4.45878	7.75824	1.33543	1.77039	4.77189	4.74167	2.75563	6.76308	2.93182	7.90049	6.94016	1.82247	4.8948	1.49182	2.59307	3.75472	3.51922	6.88011	13.0935	12.8426	12.8505	12.9188	13.0858	13.0249	13.4701	13.2239	13.2686	13.5298
TG 14:0_15:2_18:1	TG	804.708	31.3441	7.82882	4.35457	6.20576	6.4009	7.24571	0.765134	8.30314	4.83121	1.93026	2.53418	6.58971	7.84934	0.86536	7.39758	2.05449	1.49669	0.775337	8.56346	-1.09783	0.733278	7.75962	7.48248	7.52873	6.66386	7.22269	-1.83313	2.71817	8.37685	8.08602	4.90669	6.93265	-1.43804	4.14393	7.17147	7.49622	7.63534	13.438	13.147	13.1601	13.1431	13.171	13.2478	13.7509	13.512	13.4416	13.6956
TG 14:0_16:0_16:0	TG	796.739	33.2441	5.85629	6.87932	6.04804	5.02306	7.78123	8.61391	11.26	12.2947	11.2986	11.1701	9.23151	11.2695	12.2573	12.5044	12.5163	11.8534	12.1123	11.6289	10.5631	10.3617	9.43969	11.316	10.972	10.8641	12.3373	13.1032	12.6733	12.4905	12.9841	12.0196	11.5257	11.5385	11.5772	11.459	11.3958	11.1779	14.5647	14.1922	14.3929	15.3202	16.8992	15.6116	14.3626	13.7277	13.7338	14.9191
TG 14:0_16:0_16:1	TG	794.724	32.437	10.5528	10.0943	9.64332	7.28696	9.64327	7.42143	11.4122	11.8832	11.4518	10.7415	10.5426	11.2323	13.3297	13.677	13.7157	12.8861	13.1472	12.7539	11.7331	11.9155	11.9915	12.5603	12.196	12.1532	13.5732	14.063	13.6519	13.6121	13.8456	13.2478	13.7376	13.7029	13.7258	13.2772	13.2674	13.2162	18.3949	18.0971	18.1426	18.1423	18.2147	18.2325	18.1016	17.8939	17.8846	18.2096
TG 14:0_16:0_17:0	TG	810.754	33.6697	8.38967	5.5034	7.57418	3.25036	-7.18197	8.30214	1.31164	2.92666	4.06965	2.30911	2.19009	9.1955	4.57377	3.5044	6.85266	-0.103489	-0.356354	4.60037	6.19407	1.44007	5.53275	8.07021	2.71256	3.98962	3.03795	3.78138	5.58275	8.48999	6.65958	6.76808	6.97661	4.8641	4.94695	6.41036	5.67867	6.09196	0.785077	5.62815	4.68828	6.16647	8.20273	6.54457	6.78166	6.48271	4.20749	5.69226
TG 14:0_16:0_18:1	TG	822.756	33.3988	13.3736	13.3747	13.6161	11.9886	12.9269	12.8719	13.8648	14.7365	13.9058	13.7586	13.5154	13.9487	15.7113	16.1377	16.1272	15.3888	15.7438	15.2993	14.348	14.2011	14.0198	14.7576	14.3428	14.3177	16.0026	16.4561	16.0333	15.6609	15.8696	15.3262	16.4166	16.3609	16.4258	16.0072	15.9809	16.0155	19.0437	18.7648	18.8093	18.8316	18.9759	18.9394	18.7348	18.5163	18.5072	18.8741
TG 14:0_16:1_16:1	TG	792.708	31.6717	3.48291	7.02195	0.594936	5.18526	5.26049	0.871145	5.29049	6.12654	3.29108	2.13821	-3.01232	0.205168	10.7898	11.0088	10.8868	9.51524	7.3862	7.81937	0.224789	-4.55202	8.32074	8.49909	8.52704	1.19829	12.1305	12.648	12.1375	12.1222	12.1604	11.7304	12.6417	12.4167	12.6177	11.2024	12.0347	11.5638	17.9935	17.6804	17.7235	17.7064	17.7297	17.7857	17.8931	17.6881	17.6658	17.964
TG 14:0_16:1_18:1	TG	820.74	32.6263	11.5271	12.1788	12.3365	10.7401	10.089	11.7922	13.0418	13.9025	13.0633	12.7813	12.4261	12.825	14.516	14.9341	14.909	14.04	14.364	13.9313	13.5222	13.3446	13.2789	13.9148	13.5052	13.5643	15.3724	15.8484	15.4064	15.4849	15.6744	15.1144	15.5575	16.1618	16.1918	15.372	15.3889	15.3936	19.2759	18.9704	19.0198	18.9965	19.049	19.0949	19.2241	19.0235	19.0026	19.311
TG 14:1_16:1_16:1	TG	790.693	30.9384	-4.60646	8.39479	7.99471	1.47947	5.53804	6.1272	5.58917	4.16996	7.30566	6.57617	1.70878	7.24357	6.75149	7.56346	2.95374	6.65048	5.46167	6.10211	7.22028	4.32508	-5.45963	4.21842	1.81748	7.43802	6.91869	6.11108	0.344457	5.81444	1.3103	6.13523	6.5022	4.91337	6.75572	4.66786	3.00888	3.73404	15.0626	14.759	14.7817	14.7715	14.7701	14.8593	15.073	14.849	14.8429	15.1101
TG 14:1_16:1_18:1	TG	818.724	31.899	7.62757	0.838074	4.01608	7.06124	7.60527	7.07745	-3.28166	6.52795	4.5426	6.69709	4.91685	8.622	8.21255	1.64606	7.91362	4.02468	7.13931	1.53087	7.79416	5.34928	-9.13228	3.97594	8.51409	7.1585	12.2322	12.8393	12.3109	12.2264	12.4646	11.9191	13.0095	12.9483	13.054	12.4704	12.4898	12.4907	17.8479	17.5771	17.6017	17.5951	17.6356	17.6896	17.959	17.7714	17.7694	18.0665
TG 14:1_16:1_18:2	TG	816.708	31.3081	6.49056	4.07708	6.80984	3.15723	-0.48059	4.31122	-1.41996	4.69701	5.30272	4.99482	-0.403471	6.51048	3.15739	0.939793	6.4268	-5.42929	2.31439	5.44664	4.98962	2.26168	8.58685	3.00304	1.15214	5.94221	7.12883	2.84268	7.57808	6.38295	3.87286	2.66994	5.03566	2.91835	4.5879	6.95197	6.62619	6.04222	12.2605	11.8148	11.964	11.83	11.9011	11.9667	12.442	12.2251	12.1546	12.4281
TG 15:0_16:0_18:0	TG	838.785	34.4649	-2.64016	5.05309	7.59452	6.32257	3.01684	6.93932	2.23423	7.01204	-1.60487	-2.12265	2.80846	-1.72455	6.51727	5.03011	1.8307	5.64444	4.19428	5.34643	2.76955	-0.741934	-2.21959	-0.118811	7.91725	5.55152	4.34318	5.31098	1.92907	5.19782	4.87357	7.08798	4.56664	2.38331	5.93224	7.55166	7.41088	3.83014	4.97203	6.12086	-1.70984	2.4675	7.70968	2.35152	6.06251	-1.65911	5.35518	5.05564
TG 15:0_16:0_18:1	TG	836.77	33.8468	3.94455	7.94963	4.32769	5.00723	4.98885	7.37669	7.056	7.29471	8.09263	6.69047	2.03161	6.80934	5.76517	-2.5711	7.50558	8.01543	6.67933	0.65379	6.28322	-0.940294	3.1239	-0.640556	7.89859	4.41589	9.17934	9.99275	9.00953	5.54595	5.8145	5.12669	9.84935	10.4375	10.4551	10.0761	10.0381	10.1034	13.4629	13.2314	13.247	13.3603	13.5744	13.4491	13.7727	13.512	13.5377	13.8891
TG 15:0_16:1_18:1	TG	834.755	33.0871	6.0012	4.03699	0.875027	-0.744634	4.34847	4.82568	-0.956724	1.35518	7.54769	7.53468	6.66852	6.2338	4.83107	7.5662	2.94292	4.05814	6.37624	7.749	7.03279	8.01135	1.46702	6.16841	6.28107	5.8373	9.84823	10.5112	9.67855	5.71514	8.947	5.4437	10.9121	9.643	11.0131	9.98709	10.3633	10.0117	14.4988	14.2453	14.2738	14.3017	14.3592	14.3803	15.0348	14.8229	14.8211	15.0915
TG 15:2_16:0_18:1	TG	832.74	32.3089	8.30881	7.07402	3.05493	2.10389	4.29947	-3.14901	4.56484	7.40243	2.43988	8.0201	3.03195	-0.896426	6.32567	-2.45242	6.99068	0.111592	5.47866	4.97695	-3.73678	3.67559	7.5299	5.26591	4.32792	4.88047	-1.40255	5.89539	6.87349	7.88254	7.53192	2.58039	4.14868	5.67249	2.25149	-2.13509	6.65624	7.02011	14.3069	14.04	14.0622	14.0668	14.1197	14.1718	14.8449	14.6102	14.576	14.8564
TG 15:2_18:1_18:1	TG	858.755	32.4677	8.36883	2.68779	8.50176	6.28175	6.84283	1.98711	6.7424	6.92469	1.26723	7.82567	5.33392	6.66469	4.26719	4.48347	1.03298	3.32063	5.41275	4.3918	5.24921	6.06464	-0.486402	5.40902	7.61965	1.83202	3.87667	4.85315	7.12375	7.88021	2.10863	6.67381	4.30164	6.20494	2.6467	1.48392	6.48799	4.62841	12.9735	12.646	12.6682	12.7293	12.7912	12.8442	13.8906	13.6594	13.598	13.8753
TG 16:0_16:0_18:0	TG	852.802	35.0685	11.3334	11.5617	11.6468	10.4074	11.3089	11.6532	12.4834	13.4853	12.4998	13.1118	12.2118	13.0973	14.0193	14.1888	14.1834	13.9325	13.9585	13.4848	12.2428	12.2578	12.3095	12.7992	12.3347	12.3172	13.4148	14.0575	13.5881	13.5362	13.8936	13.224	12.5773	12.5071	12.5634	12.7765	12.6707	12.8246	12.5628	13.3686	12.6417	12.7475	17.0127	13.6899	12.7822	11.2378	10.8168	14.379
TG 16:0_16:0_18:1	TG	850.787	34.2972	14.3828	14.425	14.647	13.0593	14.0084	13.9982	14.8256	15.7043	14.8827	14.8899	14.5461	15.0164	17.1012	17.5459	17.5143	16.9052	17.2543	16.7983	15.2754	15.1371	14.9311	15.6742	15.1659	15.2064	16.7924	17.1918	16.8088	16.9212	17.1047	16.5563	17.18	17.1236	17.2049	16.9416	16.9593	16.9685	18.8347	18.5545	18.609	18.7107	18.9564	18.7868	18.424	18.1894	18.1876	18.6133
TG 16:0_16:1_18:1	TG	848.772	33.5557	14.7628	14.8183	15.0475	13.4211	14.4057	14.3215	15.4706	16.3075	15.5424	15.4788	15.2078	15.621	17.5366	17.9524	17.9637	16.6041	17.4268	17.0114	16.0802	15.9153	15.7425	16.5881	15.9728	16.0237	17.6782	18.0772	17.7101	17.8712	18.0444	17.5323	18.1829	18.1283	18.2182	17.8927	17.864	17.9316	19.768	19.4868	19.5353	19.5019	19.6027	19.5943	19.7039	19.5089	19.501	19.8252
TG 16:0_17:0_18:1	TG	864.801	34.7239	4.27652	7.79605	3.15854	4.35676	7.32503	1.36207	6.97154	4.34202	1.76871	9.10235	6.30411	5.19756	10.1464	7.50722	9.40907	7.39167	6.1654	5.81073	2.91043	4.01004	-1.47683	8.62357	1.03359	-4.90161	9.67427	10.3009	8.12379	5.53164	8.76706	7.21212	11.0332	11.0117	10.9474	10.2517	10.1616	10.6726	13.1262	12.8778	12.9006	13.0695	13.4252	13.1478	13.4907	13.2264	13.2489	13.6269
TG 16:0_18:0_18:0	TG	880.833	36.1446	8.38133	7.97707	6.91859	2.55189	4.5571	5.26391	2.92229	-2.38202	4.77554	-2.57342	4.38069	8.8702	9.42929	6.36202	8.30757	5.91117	6.74761	7.34393	1.10446	5.75831	9.81132	10.6988	9.37566	8.99082	11.6301	12.5131	11.9644	11.4625	11.569	11.1327	6.51209	4.73617	4.6133	5.0423	2.27529	4.84488	8.21768	12.4071	9.43488	9.49737	14.6505	10.9496	4.89202	1.07	6.50496	11.4632
TG 16:0_18:0_18:1	TG	878.818	35.196	14.2073	14.3914	14.5918	13.01	13.9184	13.9861	14.772	15.8217	14.8194	15.0077	14.5296	15.1589	17.2071	17.569	17.5484	17.1114	17.3296	16.8733	15.1276	14.9704	14.8877	15.5529	15.1315	15.0006	16.824	17.2055	16.8394	16.8266	17.0473	16.4842	17.2257	17.1801	17.2379	17.0053	17.03	17.0439	18.0551	17.8329	17.8651	18.0609	18.6144	18.1714	17.6777	17.4392	17.416	17.9904
TG 16:0_18:1_18:1	TG	876.803	34.4347	15.6917	15.8147	16.0129	14.432	15.3749	15.3478	16.8294	17.6333	16.8842	16.5342	16.2646	16.6567	18.378	18.8499	18.8356	18.1676	18.545	18.1066	17.3781	17.2173	17.0499	17.7438	17.2914	17.2983	18.2333	18.6361	18.2262	18.4049	18.5933	18.0578	18.6901	18.6299	18.7248	18.4618	18.5215	18.5202	19.6344	19.3355	19.4099	19.4044	19.5162	19.4488	19.5669	19.3725	19.3807	19.7027
TG 16:0_18:1_22:0	TG	934.88	37.8589	-0.567615	7.20249	6.79952	7.63986	6.24452	5.83557	5.3313	5.71801	2.47179	8.6202	8.99948	1.18766	11.3178	11.0272	11.2697	11.0054	9.1236	8.19253	7.33969	5.97763	7.76082	5.47572	6.88277	5.99506	10.8288	11.2924	10.9802	2.5598	7.19154	5.1317	10.0847	9.76462	9.67553	4.97227	5.93299	6.52501	12.8966	12.9617	12.6518	13.0209	14.7744	13.3774	12.058	11.6393	11.4698	12.8942
TG 16:0_18:1_22:1	TG	932.865	36.4793	5.98533	5.94132	7.14627	2.79331	4.49186	5.65147	11.4014	12.3863	11.7271	10.6684	6.16753	11.037	14.3053	14.7441	14.7356	13.9181	14.2121	13.7169	12.3766	12.0226	10.1685	12.8205	12.5594	12.4926	14.1017	14.5587	14.1448	13.5867	13.9107	13.2564	14.2636	14.2468	14.2591	13.7735	13.6654	13.7389	16.8591	16.6005	16.6734	16.7968	17.0279	16.962	11.7125	15.5948	15.6004	15.949
TG 16:1_16:1_18:1	TG	846.756	32.83	11.9472	11.8659	11.5114	10.2917	11.5241	11.3093	12.9537	13.8716	12.5985	12.8787	12.6477	12.935	14.3719	14.5687	14.7583	13.8789	14.206	13.7646	13.6734	13.4482	11.3909	14.0513	11.5895	11.9795	15.794	16.2601	15.8209	15.9304	16.1496	15.5769	16.9459	16.9145	16.9508	15.5326	13.3818	14.3721	19.099	18.7935	18.8404	18.8324	18.9005	18.9298	19.2084	19.0032	19.0067	19.3165
TG 16:1_16:1_18:2	TG	844.739	32.2398	7.34845	8.19838	2.4432	7.19156	3.01052	-1.5346	7.24979	6.87684	-3.34422	4.8858	5.77061	8.19581	0.981733	0.0153031	-1.80177	5.52319	7.37199	-0.406955	-0.804891	-1.06353	1.88081	3.9778	6.55771	8.30046	9.92359	10.7345	9.85042	9.3701	10.4789	7.79195	11.0578	12.1898	11.1815	10.4516	11.6399	10.3807	15.0595	14.8124	14.819	14.8038	14.8474	14.9209	15.3038	15.0737	15.0813	15.3755
TG 16:1_17:1_18:1	TG	860.771	33.274	-0.958849	-3.39764	7.83514	5.83284	7.44057	-1.62682	4.33255	1.42766	7.9067	2.78437	-1.13453	3.47482	8.44209	7.99455	-0.147735	6.91689	6.48317	7.46562	5.32723	8.46417	6.38243	7.86916	2.07598	2.03478	9.44576	10.6795	10.2061	6.53786	8.05323	5.40204	11.2405	11.4621	11.4239	10.9685	10.5	9.88939	13.8085	13.5401	13.5549	13.5949	13.5967	13.6666	14.6251	14.3847	14.3713	14.6467
TG 16:1_18:1_18:1	TG	874.787	33.7289	14.3376	14.4237	14.6252	13.1419	14.0475	14.0523	15.348	16.2098	15.4397	15.3621	15.0852	15.5134	17.4201	16.352	17.0638	16.579	16.9441	16.4878	16.2272	16.0226	15.7931	16.5808	16.0724	16.1237	18.0766	18.4695	18.065	18.2843	18.4741	17.9547	18.6107	18.5559	18.638	18.3292	18.3773	18.3777	19.5507	19.2521	19.3112	19.3076	19.4182	19.3807	19.6709	19.4746	19.4611	19.7962
TG 16:1_18:1_18:2	TG	872.771	33.1561	6.01365	2.21139	3.2707	5.33032	3.20895	2.80789	8.51219	10.8916	7.57297	8.57435	0.749043	8.41266	12.4154	12.5358	11.991	11.2728	11.5675	11.1767	12.1829	11.9134	11.9245	12.604	12.4373	11.9039	14.7209	15.1933	14.7726	14.725	14.9735	14.4143	15.3028	15.2781	15.3143	14.8228	14.8165	14.854	17.3603	17.0995	17.1041	17.136	17.1567	17.2459	17.5301	17.3291	17.3442	17.6295
TG 16:1_18:1_20:3	TG	898.786	33.0371	4.30824	7.34596	6.85257	-0.534342	6.31966	0.784656	7.35023	1.36749	4.76447	0.428962	1.99541	8.28665	7.08126	7.56995	2.60617	2.71176	1.55302	6.77655	4.13829	8.42057	5.47049	6.77283	-0.365544	7.56545	0.209152	6.92152	7.42865	3.19133	-2.12223	0.717266	-4.63983	4.0761	2.27306	4.74225	-1.13146	5.70635	11.2651	11.4419	11.427	11.4993	11.6281	11.5598	12.6646	12.4086	12.3263	11.982
TG 17:0_18:0_18:1	TG	892.833	35.521	3.15032	0.393221	5.02075	2.2016	7.70328	8.55215	3.75613	4.99632	4.99059	6.50592	2.97745	7.96978	7.23416	1.90046	3.4193	2.409	2.50513	4.63602	0.658238	1.44835	8.44451	-2.53761	3.39926	0.990918	3.91539	6.55835	2.62056	-3.65389	5.00181	2.72193	2.46113	5.80457	5.89432	4.7953	6.67625	3.35165	10.2591	10.0467	9.23198	11.1978	11.7222	9.91582	10.977	11.2954	11.026	10.6471
TG 17:0_18:1_18:1	TG	890.817	34.8697	-0.917409	0.21657	5.1599	4.99409	6.54138	8.01247	3.42205	2.34372	2.53502	2.36319	5.27618	3.9707	11.3303	11.9297	11.0432	9.80236	8.99611	9.65482	5.52694	3.5049	3.49764	6.3899	2.54779	5.95986	12.0206	12.495	12.167	10.9883	11.3157	11.4489	12.8457	12.8133	12.883	11.5546	12.486	12.5302	14.0872	13.8564	13.8447	13.9535	14.0356	14.0518	14.3041	14.3074	14.2945	14.6714
TG 17:1_18:1_18:1	TG	888.802	34.1429	6.0109	8.42273	7.22521	7.71101	8.35794	0.907648	6.873	-0.0304444	5.18044	0.357692	2.39418	7.33641	10.2155	8.04159	8.40965	5.72609	7.80192	7.01495	6.75204	-5.59876	4.6477	4.2296	-2.0578	7.16888	12.0111	12.1425	12.0684	11.7915	12.2177	11.5168	12.9157	12.8695	12.9406	12.4995	12.4017	12.4744	13.7405	13.4514	13.4963	13.5356	13.4815	13.5944	14.5614	14.3336	14.3206	14.6151
TG 17:1_18:1_20:2	TG	914.816	34.3989	6.61264	5.29235	7.54248	1.70902	4.17283	5.17036	7.30117	4.18747	3.46239	5.00404	4.21722	9.09799	7.42098	8.21265	6.00242	3.7107	6.6264	4.65172	7.88927	6.77336	6.09052	2.35183	-0.690459	6.81529	5.23904	6.82025	7.60043	-0.582439	3.97882	3.68416	3.82868	3.52954	5.90209	4.77911	4.79148	2.09301	6.65174	3.59492	5.78486	4.47461	4.64789	5.71265	9.17768	9.16272	9.13684	9.63841
TG 18:0_18:0_18:1	TG	906.849	36.3222	5.84594	6.71823	9.04007	1.69687	4.40312	2.6372	11.0686	12.2996	11.3459	9.70609	7.07496	10.3515	13.8255	14.2715	14.2658	13.5969	13.794	13.3449	11.8874	11.8969	11.934	12.5541	11.8209	12.2389	14.3527	14.8273	14.4467	13.9044	14.2336	13.5922	14.4007	14.3762	14.3918	13.9108	13.7999	13.854	15.1599	15.0171	14.9638	15.4365	16.6885	15.2384	14.3977	14.05	13.9588	14.9778
TG 18:0_18:1_18:1	TG	904.834	35.3338	14.413	14.5799	14.9016	13.0675	14.0183	14.1205	15.2547	16.2631	15.3445	15.3064	14.8715	15.4504	17.6622	18.0875	18.0661	17.3135	17.657	17.1758	16.0017	15.8371	15.9581	16.7811	16.0068	15.9585	17.7464	18.1369	17.7575	17.7726	17.9586	17.4388	18.1455	18.0901	18.176	17.8708	17.8862	17.8914	18.6981	18.4228	18.5011	18.5039	18.6905	18.6048	18.6133	18.421	18.391	18.7924
TG 18:0_22:0_22:2	TG	1021.91	40.7204	2.10973	1.46483	8.32436	3.92018	5.89134	4.5061	5.01437	8.30016	8.2485	-0.0211983	4.37066	1.25592	1.35579	4.52622	-0.909354	7.19293	5.77561	1.93402	4.75538	6.15315	1.2361	8.42659	0.972155	-1.98035	6.7276	5.2273	7.38688	3.50337	3.44567	2.01458	7.11287	6.34175	2.77389	3.42479	6.20512	7.01948	11.2928	10.9493	10.9142	11.5549	12.0609	11.7491	10.3588	10.1179	10.2318	11.2554
TG 18:1_18:1_18:1	TG	902.819	34.5833	15.1509	15.2641	15.471	13.9988	14.9569	14.9474	16.4581	17.2937	16.5227	16.3064	16.0207	16.4235	18.3159	18.7865	18.763	18.052	18.4094	17.9827	17.5421	17.3853	17.3307	17.7733	17.5396	17.5148	18.5419	18.9512	18.5322	18.7476	18.9246	18.4104	18.9982	18.9431	19.03	18.764	18.8029	18.8121	19.2378	18.9165	19.0107	19.028	19.1432	19.0522	19.4199	19.2235	19.2153	19.5605
TG 18:1_18:1_18:2	TG	900.802	34.0225	11.0326	11.0978	11.5146	9.64249	10.5611	10.8295	12.8177	13.6779	12.4181	12.088	12.1037	12.6079	14.5374	14.8725	14.9052	14.0254	14.3086	13.8598	14.1368	13.949	13.754	14.6318	14.0435	14.1417	16.467	16.9222	16.5306	16.0588	16.2891	15.7349	17.0991	17.0608	17.1204	16.7109	16.7212	16.7512	17.6922	17.4106	17.4666	17.4888	17.5167	17.5495	17.8801	17.6858	17.6916	18.0046
TG 18:1_18:1_19:1	TG	916.833	35.0075	8.67671	3.47981	3.24558	2.48919	7.59384	3.92681	1.8403	1.27926	6.7324	0.528476	4.43089	5.00763	8.69066	8.75071	8.27649	5.70125	1.78346	5.29508	6.34853	8.01542	5.15819	4.84148	6.51193	6.26326	10.0664	10.283	9.5928	8.15618	8.69815	7.85989	11.4717	11.4773	11.5394	11.155	10.8218	10.6059	12.5188	12.2813	12.3289	12.4264	12.3318	12.5092	13.2891	13.1004	13.0565	13.4444
TG 18:1_18:1_20:1	TG	930.849	35.4632	11.433	12.3979	12.7284	10.7418	10.9776	12.0676	13.4865	14.4206	13.5637	13.3295	12.9993	13.592	15.7518	16.265	16.2251	15.2847	15.6264	15.122	14.3142	14.1143	14.3144	14.8765	14.4494	14.3449	15.9248	16.3613	15.9035	15.8047	16.0229	15.4535	16.3986	16.2803	16.8986	15.8885	16.007	16.11	17.5992	17.2879	17.4133	17.3707	17.5205	17.4568	17.7763	17.593	17.5826	18.0024
TG 18:1_18:1_20:2	TG	928.834	34.869	10.8734	10.7787	11.1565	6.472	7.80708	9.0062	12.7149	13.6336	12.7794	12.5139	12.0282	12.7143	14.7709	15.1382	15.1305	14.3052	14.5679	14.1249	13.9727	13.8071	13.7423	14.5221	14.0209	14.0045	15.9177	16.4708	15.4103	15.6258	15.8578	15.3034	16.6663	16.6145	16.7124	16.2784	16.266	16.2725	17.1479	16.8818	16.9143	16.9772	17.0342	17.0618	17.2825	17.217	17.2	17.5613
TG 18:1_18:1_20:3_a	TG	926.817	33.9207	3.34079	3.36769	4.183	3.0982	0.893328	2.87994	1.64995	8.61391	-1.94071	-3.22237	6.37584	-0.460523	0.947044	8.38796	1.31123	4.20951	7.97798	5.36116	8.69811	3.45029	4.17262	4.22023	4.74295	4.98018	5.69969	2.67108	4.56152	6.06369	6.17677	3.98054	3.86237	5.21794	4.35753	6.9418	6.62555	7.09815	11.5502	11.2365	11.2761	11.3782	11.5436	11.4515	12.505	12.1214	12.1879	12.5131
TG 18:1_18:1_20:3_b	TG	926.817	34.3154	4.97258	3.85165	8.3877	1.94548	6.68204	4.58891	0.522691	7.40461	6.51482	9.06567	3.48111	7.16284	10.4329	9.99017	9.30203	6.85438	7.24145	5.95448	9.11921	3.06031	2.72418	1.90769	1.50543	7.56786	12.8286	13.3121	12.8964	12.7166	12.9195	12.3782	7.7897	13.4001	8.07923	13.1131	7.51724	13.1625	12.0938	12.1342	12.1062	12.1691	12.0084	12.3037	13.0319	12.7977	12.7805	13.1029
TG 18:1_18:1_22:1	TG	958.881	36.6586	0.689213	2.07133	1.0295	-1.02517	3.42748	-2.43781	5.60974	8.31725	7.24728	3.98631	6.76611	5.79134	12.9781	13.4197	13.6003	12.4853	12.4546	11.8718	10.3431	8.56915	1.60179	10.2537	11.4929	11.4459	12.553	13.4493	13.0327	12.2607	12.6725	11.5936	13.233	13.2251	13.2127	12.7406	11.8638	12.7439	15.4818	15.2552	15.2788	15.3327	15.4446	15.5617	15.2462	15.0101	15.0359	15.5996
TG 18:1_18:2_18:2	TG	898.786	33.4652	4.7128	8.2832	4.60765	-1.10913	3.51422	-4.86513	7.60417	-3.14482	2.17645	-0.629574	2.36273	2.69932	6.3128	7.62363	8.503	7.63818	-5.47293	6.0361	6.90988	4.07319	-3.27946	1.80549	4.45159	8.4954	11.7755	11.4441	11.6664	11.6202	12.0358	11.0107	12.6542	12.5829	4.82909	12.1186	12.2108	12.1921	12.0975	11.8666	11.8782	11.9509	11.988	12.0297	12.7543	12.5232	12.5285	12.7997
TG 18:1_20:2_20:2	TG	954.848	35.1314	2.94534	-2.71414	4.69311	3.7696	-0.952088	4.11721	2.53892	-3.45043	2.93816	6.32713	4.24976	5.95526	4.71933	5.86386	1.59313	7.23861	4.75512	7.4987	6.09765	8.01075	6.28368	0.908229	4.47434	5.22237	11.5015	12.0133	10.9344	11.0271	11.5283	10.6399	12.2212	12.2141	12.2435	11.5739	11.7936	11.8544	11.3593	11.0959	10.9835	11.2351	10.9923	11.4081	12.0519	11.8596	11.7738	12.1423
TG 18:1_20:2_22:2	TG	982.879	36.089	-4.01078	7.01384	8.16943	-0.0752412	1.36132	7.17727	7.91148	1.2936	6.86102	3.57419	4.9177	0.52199	7.82818	4.7387	-1.22157	5.82553	3.44759	6.92759	2.7669	-1.80389	8.04804	8.18895	6.2698	-0.0644463	5.58258	5.60503	5.59687	4.9761	7.44792	3.91832	-1.35415	-1.12055	3.96744	6.49173	2.20984	2.74167	7.2214	6.51931	4.82224	6.02327	5.1362	3.25468	0.873814	6.75541	6.8581	6.79996
TG 18:1_22:0_22:2	TG	1014.94	39.7986	7.49234	7.46638	2.33561	5.17762	1.17365	6.62671	6.76526	8.28667	-0.403217	8.41761	0.636849	6.1305	9.48445	8.47193	9.88678	7.77985	6.25629	7.35088	5.69812	5.1348	7.26708	1.04941	8.5746	4.62526	4.91338	6.4572	8.24983	-0.617726	7.7825	3.33758	7.89752	7.64266	5.97565	2.21916	6.91759	2.67437	13.979	13.8495	13.6806	13.9834	14.2503	14.2301	12.9222	12.8153	12.8333	13.7001
TG 20:1_22:0_22:2	TG	1047.93	40.8075	7.02712	6.27887	4.30407	7.57065	6.52346	0.59349	-5.31646	2.10948	3.86048	1.65569	3.34392	7.56547	1.39899	5.20236	4.63778	3.48428	7.66476	7.70156	7.397	5.63878	1.9299	6.25612	-2.33058	5.81607	-0.121834	4.6845	5.59973	0.452768	7.90006	4.26905	5.71829	6.4201	3.94978	5.51831	5.72129	7.78795	11.228	10.7531	10.8324	11.1277	11.2981	11.2047	10.1688	10.1169	9.87807	11.185
TG 40:2	TG	713.57	27.7499	2.39788	8.01012	7.27779	3.66036	4.20374	1.85111	3.70555	3.41252	5.92455	-10.9603	7.46584	8.4913	7.18682	6.60897	5.30051	4.41024	2.0163	4.71265	8.31655	3.12297	4.38415	6.71793	7.08293	6.94101	5.5775	2.48333	-1.71574	5.73586	7.14748	6.84934	3.64425	-1.15377	7.01279	1.86528	6.21417	5.19441	3.01123	6.64891	3.16087	5.63734	4.61639	4.60322	7.0956	6.36985	6.21186	7.74833
TG 42:2	TG	741.601	29.3214	2.35728	6.71135	8.68752	0.0390261	3.33355	5.45414	7.59395	1.07278	5.77829	7.39255	2.41599	3.24752	8.44033	5.34697	4.60961	0.0880178	-2.11612	7.56533	4.08504	4.97719	6.9809	0.92123	4.51654	2.14925	5.24726	2.95823	1.79968	4.27139	5.02201	6.76257	5.204	6.22327	2.30256	7.50077	-2.83399	5.57174	10.6847	9.87266	10.0507	10.8603	10.746	11.3348	11.2743	10.4233	11.5255	10.6039
TG 44:1	TG	766.693	31.4677	2.05636	8.07851	4.88805	7.53564	6.88098	5.57031	0.411327	3.33669	5.3254	3.66614	2.51253	4.19874	4.29179	8.35411	3.9532	-0.452731	5.72936	6.5064	6.79688	4.71565	6.95636	8.3363	8.60482	3.32388	10.2868	10.9807	10.4573	9.65185	10.4145	9.28189	9.65965	8.96148	9.5802	8.23128	6.55024	7.77098	16.9477	16.6691	16.6945	16.6702	16.7187	16.7819	16.5453	16.35	16.2933	16.5987
TG 44:3	TG	767.616	29.8081	8.40226	-4.31002	7.40014	3.8048	-2.42814	7.1975	4.07106	5.99567	6.30983	1.73337	7.24198	2.06572	3.51922	6.39346	6.50479	4.65182	-3.91909	-1.08397	-2.99166	0.0617257	-2.28216	5.0814	4.3385	6.2628	7.51352	5.47408	2.61223	8.38053	6.41218	4.97477	6.94327	3.55596	5.22584	3.3103	5.14121	3.96661	7.2199	4.8142	4.79902	6.24126	4.96841	7.001	9.93402	10.0226	10.0758	9.72589
TG 45:1	TG	780.708	31.936	-3.59138	3.67095	4.32834	7.54888	4.86191	0.283663	-0.137998	1.08825	6.17097	1.98137	5.59753	1.96155	4.3241	8.36809	7.50873	6.51347	2.08013	-4.31933	4.76895	5.35981	8.13607	7.64651	4.13077	8.35426	5.44136	7.48559	1.97649	6.12565	7.57602	7.49041	5.64798	3.71527	5.74645	3.03704	6.02039	6.72724	11.3818	11.523	11.5168	11.491	11.5579	11.5747	12.183	11.9624	11.9809	12.2346
TG 45:2	TG	783.648	31.1628	5.84621	4.67768	7.49699	3.60737	2.36284	6.41421	6.26615	4.6141	8.20778	-2.43955	6.0787	6.91746	7.89182	1.29834	7.13266	7.40502	-7.15299	1.27723	5.66958	1.41178	8.73372	2.98446	8.33602	7.07765	4.04521	1.82525	7.0545	7.30756	6.4069	2.15286	2.61382	1.59112	6.58581	7.13959	-4.40856	4.57478	9.52575	9.22177	9.09311	9.43122	9.3041	8.79975	9.88209	10.0465	10.059	10.0847
TG 45:3	TG	776.677	30.2859	6.39204	0.709829	5.94062	4.62721	-1.21187	3.79569	3.5038	3.93712	7.56317	6.40138	4.76685	-0.532361	0.900806	2.00914	4.03928	2.31898	4.82483	7.17558	2.98292	3.33056	6.72828	7.8221	-0.0302031	-1.56981	5.07293	4.30569	7.60699	5.81214	4.48504	3.96488	0.985513	5.21467	-1.62386	7.62815	7.54931	7.3349	10.0945	9.27127	9.48017	9.53934	9.67013	9.38105	10.2828	9.95097	9.94663	10.1799
TG 48:0	TG	824.77	34.1669	10.6183	10.7325	10.8048	9.7917	10.7452	10.884	11.9936	13.0308	12.3539	12.427	11.1783	12.5629	13.2578	13.6495	13.6944	13.0644	13.2691	12.8163	12.0005	11.8736	11.9411	12.4272	11.9514	11.9738	13.115	13.8228	13.3924	13.3662	13.8591	12.9713	12.5594	12.5237	12.5864	12.5388	12.4426	12.555	13.5438	14.4327	13.4331	13.8149	17.0649	14.3531	13.5652	12.4213	12.3612	14.6691
TG 49:4	TG	830.724	31.5255	-0.211473	8.64652	1.68924	3.906	5.2325	0.147668	6.01092	1.4762	4.11203	-3.10008	7.62117	7.26536	7.61919	6.19213	7.64978	-3.74918	-1.92024	1.96122	1.26619	7.62887	6.49603	6.4571	7.23079	-2.59518	6.81553	6.53598	5.6958	5.09838	4.40061	2.62755	4.51491	5.97977	-2.85573	0.695601	4.98622	3.4865	12.9485	12.6505	12.6614	12.6729	12.7035	12.7838	13.6381	13.4183	13.3363	13.5816
TG 51:2	TG	862.786	33.9942	5.712	8.22037	5.54141	-2.4652	-2.19104	4.54313	4.52891	7.25361	3.43024	7.50908	6.99851	8.43098	11.2365	11.4849	11.3929	10.2992	9.98932	9.69807	2.15536	7.44139	4.87787	7.07151	5.47343	4.83654	12.1261	12.6038	12.0741	12.025	12.2536	11.2963	12.9758	12.9418	12.9946	12.634	12.523	12.6048	14.8673	14.6138	14.6274	14.7014	14.7543	14.7812	15.3372	15.1159	15.1067	15.4128
TG 52:5_a	TG	870.755	32.1248	-8.55424	2.65385	6.79941	4.7197	4.1075	8.28893	-7.35864	5.65333	7.03166	1.19975	6.93267	-8.19229	2.41376	0.749612	8.10852	8.07412	5.42388	3.24034	7.19732	5.24075	4.48948	8.16383	5.70731	7.71993	4.76528	6.24987	6.1428	8.36524	7.70036	4.58644	5.80243	4.012	3.94829	7.63921	5.47172	2.64419	5.74513	5.61855	5.64116	4.61658	4.80734	4.75838	10.505	9.98194	9.98032	10.1278
TG 52:5_b	TG	870.754	32.5835	7.28644	2.52294	7.29668	-3.58949	6.75157	0.905328	7.47457	0.773622	2.15183	6.14118	8.93587	5.08937	7.47174	7.63998	1.98842	5.6324	3.93096	0.239589	7.60628	1.4236	5.98032	5.11988	7.23965	7.16485	6.21538	6.914	4.71605	5.55319	6.85256	6.62142	5.11254	6.74536	6.01276	5.67909	7.65532	1.59317	10.481	10.2001	10.2134	9.5936	10.2632	10.297	11.3963	10.3666	11.0741	11.4674
TG 58:2	TG	965.851	37.9706	8.19734	4.54379	-4.2646	1.12845	-1.32396	5.74561	8.27248	7.2057	5.2281	6.07824	5.84943	3.43077	5.97938	7.33019	6.3891	5.93398	6.28784	5.91517	-0.53919	7.1059	4.21848	6.0375	6.24016	4.37919	2.40935	6.82976	6.76444	8.42438	5.24743	5.6259	8.23728	6.01696	5.91336	5.39167	4.0369	5.1595	13.17	12.8188	12.8618	13.1279	13.3621	13.3461	12.5283	12.3252	12.4399	12.9274
TG 58:4	TG	956.865	35.7659	5.95258	5.77441	4.87637	-0.439753	4.2686	-5.79764	-3.23756	8.71564	5.5839	4.57992	6.53767	-0.65653	11.0311	11.4402	11.8733	9.63281	9.27227	7.4511	5.23561	5.89276	7.04611	10.0686	10.3046	9.168	12.6786	13.1415	12.6306	12.1983	12.5378	11.8656	13.0636	12.9718	13.0885	12.6625	12.4898	12.6004	14.0872	13.879	13.8933	13.9194	14.094	14.1061	14.2329	14.0493	13.9267	14.5304
TG 60:1	TG	995.899	40.6527	-2.63331	6.84237	8.77062	5.15514	4.43226	3.06022	4.74803	6.26131	5.94868	1.31428	5.03344	1.06405	5.61391	6.56341	6.56626	7.69872	2.19635	4.07508	6.88378	6.3685	5.77351	8.54542	5.52773	5.19626	5.27342	6.24509	6.97697	3.61627	1.9973	6.19726	3.05925	2.05649	3.91951	7.47923	3.59305	5.08293	4.79393	7.31082	6.66625	8.22802	11.2078	8.93541	0.924467	4.26785	4.68362	7.01091
TG 60:2	TG	988.927	39.6886	6.83735	4.73317	4.01806	5.11091	2.21136	3.35734	0.162064	3.07225	6.57678	6.9848	-2.68113	-3.05332	11.934	12.1629	12.4236	12.0456	12.2223	11.6702	3.63621	5.08851	-0.115531	2.8951	6.69945	6.82324	10.5978	11.1806	10.791	3.60956	5.25791	2.82441	10.745	10.5836	9.25099	6.64862	6.93228	8.06205	14.3765	14.2882	14.1027	14.566	15.233	14.7497	13.2693	13.0069	13.0522	13.9765
TG 60:3	TG	986.912	38.169	6.2436	7.10463	3.17137	3.836	3.11378	7.1635	5.48253	7.19424	7.09329	3.71278	4.53286	6.23882	12.8053	12.9857	12.9809	12.3889	12.374	12.1627	8.17761	2.51703	5.72507	7.68888	5.90007	5.85093	11.7703	11.8819	11.8641	9.02093	10.6854	6.90649	11.7359	11.7353	11.6075	11.0991	10.9512	10.5798	14.8884	14.6869	14.6325	14.7906	14.9203	15.0795	14.3664	14.1206	14.1193	14.8719
TG 60:4	TG	984.896	37.0818	7.79711	6.36317	5.80504	5.88956	6.7627	-5.60174	7.38209	4.59795	0.107691	5.54243	8.68458	7.7766	7.15124	4.6345	7.21089	6.74046	6.94364	-0.788265	-1.15951	7.68887	0.859096	7.26945	7.43934	-1.29601	6.93324	5.2484	8.03065	4.95753	8.20968	1.95959	4.85924	5.79683	5.87405	6.53726	6.08528	6.97922	12.1107	11.9112	11.8761	11.9678	12.1447	12.1148	11.3238	11.3729	11.4399	11.8283
[truncated: 26 more columns]

## Sheet: Table S5
Table S5. Lipids of IAV C59 including the raw log2 peak area.
Name	Class	m/z	RT (min)	log2 peak area
Cer_ADS d40:1	Cer_ADS	682.597	24.0245	11.1508
Cer_ADS d42:0	Cer_ADS	712.644	25.8044	13.9166
Cer_ADS d42:1	Cer_ADS	710.628	25.9089	12.5324
Cer_ADS d42:2	Cer_ADS	708.613	24.1534	11.8283
Cer_ADS d44:0	Cer_ADS	740.675	27.6344	10.4628
Cer_ADS d44:1	Cer_ADS	738.659	27.7133	7.73451
Cer_AP t42:0	Cer_AP	728.639	24.9594	10.3656
Cer_AP t42:1	Cer_AP	726.623	23.2528	9.62534
Cer_AS d26:1_16:0	Cer_AS	710.628	24.0645	14.067
Cer_AS d44:1	Cer_AS	738.659	25.9612	11.5498
Cer_NP t18:0_22:0	Cer_NP	684.612	23.9255	12.4051
Cer_NS d18:1_16:0	Cer_NS	538.521	19.1648	12.4804
Cer_NS d18:1_16:1	Cer_NS	536.505	17.3203	10.4478
Cer_NS d18:1_22:0	Cer_NS	622.615	24.9706	9.17501
Cer_NS d18:1_24:0	Cer_NS	650.646	26.9794	11.8792
Cer_NS d18:1_24:1	Cer_NS	648.63	25.2144	10.5192
Cholesterol	Chol	369.352	17.2965	12.2997
DG 16:0_18:1	DG	612.557	23.4302	11.0254
DG 18:0_18:0	DG	642.605	27.1374	12.2149
DG 18:0_18:1	DG	640.589	25.393	10.0939
DG 18:1_18:1	DG	638.573	23.782	12.6798
EtherPC 16:0e_18:1	EtherPC	790.594	21.2472	12.5038
EtherPE 16:1e_16:1	EtherPE	672.495	19.2538	12.8655
EtherPE 16:1e_18:1	EtherPE	700.527	21.0471	17.806
EtherPE 16:1e_20:0	EtherPE	730.573	24.4447	10.11
EtherPE 16:1e_20:3	EtherPE	724.526	20.9404	14.6169
EtherPE 18:1e_16:0	EtherPE	702.542	22.5158	13.4814
EtherPE 18:1e_18:1	EtherPE	728.559	22.9182	18.1935
EtherPE 18:1e_18:2	EtherPE	726.543	21.842	14.1804
EtherPE 18:1e_20:0	EtherPE	758.605	26.2969	11.9168
EtherPE 18:1e_20:1	EtherPE	756.59	24.8116	17.6581
EtherPE 18:1e_20:2	EtherPE	754.574	23.5475	17.1387
EtherPE 18:1e_20:3	EtherPE	752.558	22.8015	15.5872
EtherPE 18:1e_22:1	EtherPE	784.621	26.5415	17.105
EtherPE 18:1e_22:2	EtherPE	782.605	25.2563	15.6931
EtherPE 18:1e_22:3_a	EtherPE	780.589	24.2679	14.9438
EtherPE 18:1e_22:3_b	EtherPE	780.589	24.6482	13.2048
EtherPE 18:1e_24:1	EtherPE	812.652	28.267	11.6502
EtherPE 18:1e_24:2	EtherPE	810.636	26.9451	13.8803
EtherPE 18:2e_16:1	EtherPE	698.511	19.8642	13.3406
EtherPE 18:2e_18:1	EtherPE	726.543	21.6552	17.7287
EtherPE 18:2e_18:2	EtherPE	724.526	20.2666	10.9948
EtherPE 18:2e_20:1	EtherPE	754.574	23.4497	14.9248
EtherPE 18:2e_20:2_a	EtherPE	752.558	22.0721	13.7548
EtherPE 18:2e_20:2_b	EtherPE	752.558	22.2767	14.0721
EtherPE 18:2e_20:3	EtherPE	750.542	21.2868	14.395
EtherPE 18:2e_22:2	EtherPE	780.589	23.8566	13.093
EtherPE 18:2e_22:3	EtherPE	778.573	22.7229	10.403
EtherPE 38:4e	EtherPE	752.558	22.3256	14.0413
FA 16:0	FA	255.233	10.9087	17.2121
FA 18:0	FA	283.264	13.547	15.9196
FA 18:1	FA	281.248	12.0561	13.313
FA 18:2	FA	279.232	9.668	9.56941
FA 20:6	FA	299.201	7.1543	13.4772
FA 22:0	FA	339.326	16.6645	10.2268
FA 22:1	FA	337.31	15.2625	10.6781
HexCer_AP t18:0_16:0	HexCer_AP	778.567	16.69	14.3681
HexCer_AP t18:0_22:0	HexCer_AP	862.66	21.7093	11.0844
HexCer_AP t18:0_24:0	HexCer_AP	890.691	23.6231	13.0626
HexCer_AP t18:0_24:1	HexCer_AP	888.676	21.9298	13.006
HexCer_AP t44:1	HexCer_AP	916.706	23.7717	10.7568
HexCer_NDS d22:0_18:1	HexCer_NDS	828.654	23.2284	10.5494
HexCer_NDS d32:1	HexCer_NDS	716.529	16.2909	10.0097
HexCer_NDS d34:1	HexCer_NDS	744.561	17.7762	14.5348
HexCer_NDS d40:1	HexCer_NDS	828.654	23.2273	10.512
HexCer_NDS d42:2	HexCer_NDS	854.67	23.3385	12.6399
HexCer_NS d18:1_26:0	HexCer_NS	884.717	26.7694	12.936
HexCer_NS d38:1	HexCer_NS	800.622	21.2275	7.08055
HexCer_NS d42:1	HexCer_NS	856.686	25.0139	14.2183
HexCer_NS d44:2	HexCer_NS	882.701	25.1207	12.2372
LPC 16:0/0:0	LPC	496.341	8.3052	14.8078
LPC 18:0/0:0	LPC	524.373	11.8758	14.0975
LPC 18:1/0:0	LPC	522.357	9.0992	13.3047
LPE 18:0	LPE	480.308	12.1228	12.163
LPE 18:1_a	LPE	478.293	8.6752	9.89739
LPE 18:1_b	LPE	478.293	9.3334	10.7154
PC 14:0_14:0	PC	678.508	16.4564	12.7933
PC 14:0_16:0_a	PC	706.541	18.0016	18.4965
PC 14:0_16:0_b	PC	706.539	19.118	10.2705
PC 14:0_16:1	PC	704.524	16.8772	14.4254
PC 14:0_18:2	PC	730.538	17.9151	12.7904
PC 15:0_16:0_a	PC	720.555	18.6932	12.5641
PC 15:0_16:0_b	PC	720.555	18.8313	12.8862
PC 15:0_20:1	PC	774.602	23.8439	10.1583
PC 15:0_22:2	PC	800.618	24.1226	10.5098
PC 15:1_20:1	PC	772.587	22.2329	13.3019
PC 16:0_16:0	PC	734.571	20.7108	13.1118
PC 16:0_16:1	PC	732.557	18.5272	19.4942
PC 16:0_16:3	PC	728.521	18.0627	12.5846
PC 16:0_17:0_a	PC	748.586	20.2423	12.2752
PC 16:0_17:0_b	PC	748.586	20.7084	11.2837
PC 16:0_17:1	PC	746.571	19.1895	14.5275
PC 16:0_18:0	PC	762.604	21.6445	18.2386
PC 16:0_18:1_a	PC	760.59	20.0335	20.621
PC 16:0_18:1_b	PC	760.587	21.3229	15.6358
PC 16:0_18:1_c	PC	760.587	22.4631	12.4408
PC 16:0_18:3	PC	756.553	19.8032	12.3414
PC 16:0_20:1	PC	788.62	22.0105	18.5078
PC 16:0_20:3	PC	784.584	21.6191	11.8338
PC 16:0_20:4	PC	782.568	20.8521	10.8778
PC 16:0_22:1	PC	816.65	24.0519	15.0905
PC 16:0_24:1	PC	844.681	26.2013	11.9928
PC 16:1_16:1	PC	730.54	17.2901	15.9085
PC 16:1_18:1	PC	758.572	18.9338	18.902
PC 16:1_18:2	PC	756.555	17.9143	12.7191
PC 17:1_18:1	PC	772.586	19.5467	13.1512
PC 18:0_18:1_a	PC	788.62	22.0296	19.6126
PC 18:0_18:1_b	PC	788.618	23.3048	12.8547
PC 18:1_18:1	PC	786.604	20.6242	19.6427
PC 18:1_18:2	PC	784.587	19.5055	16.4717
PC 18:1_20:2	PC	812.618	21.1165	15.5434
PC 18:1_22:2	PC	840.649	22.9769	10.9797
PC 18:1_26:1	PC	898.728	28.6508	10.8834
PC 19:0_19:0	PC	818.666	25.7773	18.4215
PC 20:1_22:1	PC	870.697	26.5443	11.764
PC 24:0_18:1	PC	872.713	28.4563	10.8162
PC 26:0_18:1	PC	900.744	30.4699	9.59706
PC 30:1	PC	704.524	17.0996	13.6253
PC 32:0	PC	734.574	19.7254	19.6717
PC 34:3	PC	756.555	17.9174	12.791
PC 35:1	PC	774.603	21.022	13.7345
PC 36:0	PC	790.634	23.7343	13.4085
PC 38:2	PC	814.634	22.7474	16.9941
PC 38:3	PC	812.618	21.7906	14.6609
PC 38:4	PC	810.6	22.3369	12.7231
PC 40:2	PC	842.665	24.5196	13.3626
PC 40:3	PC	840.647	25.8432	14.3099
PE 16:0_16:1	PE	688.49	18.4189	11.8203
PE 16:0_18:1_a	PE	716.522	20.0899	15.0843
PE 16:0_18:1_b	PE	716.521	20.459	8.12963
PE 16:1_16:1	PE	686.475	17.2515	11.0152
PE 16:1_18:1	PE	714.506	18.7491	15.4061
PE 18:0_18:1	PE	744.554	21.892	16.4605
PE 18:0_20:1	PE	772.584	23.8166	11.4553
PE 18:0_20:2	PE	770.568	22.5858	13.8074
PE 18:0_20:3	PE	768.552	21.7597	12.6938
PE 18:1_18:1	PE	742.538	20.4512	17.9893
PE 18:1_18:2	PE	740.521	19.3516	11.2965
PE 18:1_20:1	PE	770.568	22.2901	13.8924
PE 18:1_20:2	PE	768.552	21.0893	13.2222
PE 18:1_20:3	PE	766.537	20.3678	10.9376
PE 18:1_22:1	PE	798.599	24.0745	11.2149
PE 22:0_18:1	PE	800.615	25.691	9.09064
PE 24:0_18:1	PE	828.646	27.5388	10.7208
PG 16:0_18:1	PG	747.516	17.2137	9.98147
PG 16:1_18:1_a	PG	745.5	16.173	9.41215
PG 16:1_18:1_b	PG	745.501	17.2248	9.8351
PG 18:1_18:1_c	PG	773.532	17.2181	14.587
PG 18:1_18:1_d	PG	773.531	18.2599	10.4037
PI 16:0_16:1	PI	807.5	16.3454	10.4662
PI 16:0_18:1	PI	835.532	17.764	12.1584
PI 16:1_18:1	PI	833.516	16.6044	12.6731
PI 18:0_18:1	PI	863.563	19.1537	15.2609
PI 18:0_20:2	PI	889.579	19.803	13.5825
PI 18:0_20:3	PI	887.563	19.1671	15.0879
PI 18:1_18:2	PI	859.532	17.2359	13.0299
PI 18:1_20:2	PI	887.563	18.5389	12.236
PI 18:1_20:3	PI	885.547	17.9626	12.2709
PI 36:2	PI	861.548	17.9675	15.2075
PS 16:1_18:1	PS	758.496	17.1914	12.3146
PS 17:0_18:1	PS	774.534	17.3927	13.947
PS 18:0_16:1	PS	760.512	18.0531	16.7357
PS 18:0_18:1_a	PS	788.543	19.5973	18.6697
PS 18:0_18:1_b	PS	788.542	20.9515	11.0302
PS 18:0_20:2	PS	814.558	20.2722	14.5527
PS 18:0_20:4	PS	810.524	19.5151	11.3627
PS 18:1_18:1	PS	786.527	18.4956	17.2632
PS 18:1_20:2	PS	812.542	18.9859	12.3191
PS 18:1_20:4	PS	808.508	18.5926	7.98092
PS 18:1_22:1	PS	842.589	22.2701	10.403
PS 20:0_18:1	PS	816.573	22.1244	11.0993
PS 38:1	PS	816.573	21.7542	11.5549
SM d14:3_22:2	SM	723.543	16.5707	13.9135
SM d18:0_18:0	SM	733.623	19.9009	16.3994
SM d18:1_18:0	SM	731.61	19.4022	19.5929
SM d19:0_25:1	SM	843.731	26.3554	9.76537
SM d23:1_12:0	SM	717.592	18.451	13.2932
SM d32:0_a	SM	677.561	16.6875	16.8957
SM d32:0_b	SM	677.561	16.9297	14.6842
SM d32:1	SM	675.546	16.1444	17.7535
SM d33:0	SM	691.576	17.4219	11.994
SM d33:1	SM	689.561	16.8495	13.7844
SM d34:0_a	SM	705.594	18.2112	19.9112
SM d34:0_b	SM	705.591	19.3705	13.2433
SM d34:1_a	SM	703.579	17.5299	19.8916
SM d34:1_b	SM	703.577	18.906	14.2819
SM d34:1_c	SM	703.576	19.5237	13.4529
SM d34:2_a	SM	701.561	16.7454	16.8209
SM d34:2_b	SM	701.561	17.0162	13.3486
SM d35:0	SM	719.607	19.122	11.3846
SM d35:1	SM	717.591	18.1056	10.8289
SM d36:2_a	SM	729.592	18.0913	14.647
SM d36:2_b	SM	729.591	18.3327	13.8536
SM d37:1	SM	745.62	19.8191	10.3524
SM d38:0	SM	761.654	21.8446	15.8276
SM d38:1	SM	759.64	21.1761	18.8193
SM d38:2_a	SM	757.623	19.8175	15.2341
SM d38:2_b	SM	757.623	20.1685	13.0941
SM d39:1	SM	773.652	22.2106	11.9971
SM d40:0	SM	789.686	23.9297	16.475
SM d40:1_a	SM	787.672	23.0698	18.8465
SM d40:1_b	SM	787.67	24.4418	12.48
SM d40:2_a	SM	785.655	21.4039	17.9686
SM d40:2_b	SM	785.655	21.9899	15.4417
SM d40:2_c	SM	785.655	22.6172	10.9844
SM d41:1	SM	801.686	24.1933	14.5226
SM d41:2	SM	799.67	22.3718	13.5785
SM d42:0	SM	817.716	25.983	14.4339
SM d42:1_a	SM	815.701	24.2973	15.6344
SM d42:1_b	SM	815.705	25.131	19.2415
SM d42:2	SM	813.689	23.2889	20.1809
SM d42:3_a	SM	811.67	20.9903	11.7472
SM d42:3_b	SM	811.671	21.8605	17.3783
SM d42:3_c	SM	811.671	22.2805	17.5657
SM d42:3_d	SM	811.67	22.8347	12.2458
SM d42:3_e	SM	811.669	23.9511	11.8192
SM d42:4	SM	809.654	21.0069	8.93379
SM d43:1	SM	829.717	26.2879	10.1068
SM d43:2	SM	827.702	24.3417	13.7993
SM d44:1	SM	843.734	27.2605	14.0476
SM d44:2	SM	841.718	25.3184	17.5763
SM d44:3	SM	839.702	23.9249	14.5975
TG 16:0_18:0_18:1	TG	878.819	35.1482	8.61863
TG 16:0_18:1_18:1	TG	876.804	34.3931	10.9293
TG 18:0_18:1_18:1	TG	904.835	35.2705	8.48422
TG 18:1_18:1_18:1	TG	902.819	34.5353	10.5401

## Sheet: Table S6
Table S6. Lipids of IAV C113 including the raw log2 peak area.
Name	Class	m/z	RT (min)	log2 peak area
BMP 18:1_18:1	BMP	792.576	17.2336	11.8479
Cer_ADS d40:1	Cer_ADS	682.597	24.0245	12.6107
Cer_ADS d42:0	Cer_ADS	712.644	25.8044	14.3924
Cer_ADS d42:1	Cer_ADS	710.628	25.9089	14.4934
Cer_ADS d42:2	Cer_ADS	708.613	24.1534	12.9022
Cer_ADS d44:0	Cer_ADS	740.675	27.6344	12.0079
Cer_ADS d44:1	Cer_ADS	738.659	27.7133	12.0158
Cer_AS d26:1_16:0	Cer_AS	710.628	24.0645	14.0967
Cer_AS d44:1	Cer_AS	738.659	25.9612	12.1946
Cer_BDS d44:2	Cer_BDS	736.644	26.0546	11.6887
Cer_NP t18:0_16:0	Cer_NP	600.519	18.2277	9.76039
Cer_NP t18:0_22:0	Cer_NP	684.612	23.9255	12.4795
Cer_NS d18:1_14:0	Cer_NS	510.489	17.4406	8.01639
Cer_NS d18:1_16:0	Cer_NS	538.521	19.1648	13.8712
Cer_NS d18:1_16:1	Cer_NS	536.505	17.3203	7.6072
Cer_NS d18:1_18:0	Cer_NS	566.551	21.0464	7.52611
Cer_NS d18:1_22:0	Cer_NS	622.615	24.9706	11.0548
Cer_NS d18:1_24:0	Cer_NS	650.646	26.9794	14.7024
Cer_NS d18:1_24:1_a	Cer_NS	648.63	24.5396	6.35509
Cer_NS d18:1_24:1_b	Cer_NS	648.63	25.2144	11.5125
Cer_NS d20:1_24:0	Cer_NS	678.678	28.8457	12.0281
Cer_NS d20:1_24:1	Cer_NS	676.662	27.0991	11.3253
Cholesterol	Chol	369.352	17.2965	13.3007
DG 16:0_16:0	DG	586.541	22.9139	9.65302
DG 16:0_16:1	DG	584.526	21.3952	9.90501
DG 16:0_18:1	DG	612.557	23.4302	12.5823
DG 18:0_18:0	DG	642.605	27.1374	11.6366
DG 18:0_18:1	DG	640.589	25.393	12.4188
DG 18:1_18:1	DG	638.573	23.782	13.3259
EtherPC 16:0e_18:1	EtherPC	790.594	21.2472	9.2861
EtherPE 16:1e_16:1	EtherPE	672.495	19.2538	13.3684
EtherPE 16:1e_18:1	EtherPE	700.527	21.0471	18.0145
EtherPE 16:1e_20:0	EtherPE	730.573	24.4447	10.4115
EtherPE 16:1e_20:3	EtherPE	724.526	20.9404	10.6018
EtherPE 18:1e_16:0	EtherPE	702.542	22.5158	13.3234
EtherPE 18:1e_18:1	EtherPE	728.559	22.9182	18.5026
EtherPE 18:1e_18:2	EtherPE	726.543	21.842	15.793
EtherPE 18:1e_20:0	EtherPE	758.605	26.2969	11.6662
EtherPE 18:1e_20:1	EtherPE	756.59	24.8116	17.5616
EtherPE 18:1e_20:2	EtherPE	754.574	23.5475	17.4427
EtherPE 18:1e_20:3	EtherPE	752.558	22.8015	12.5497
EtherPE 18:1e_22:0	EtherPE	786.636	28.1337	9.9642
EtherPE 18:1e_22:1	EtherPE	784.621	26.5415	16.9298
EtherPE 18:1e_22:2	EtherPE	782.605	25.2563	15.4433
EtherPE 18:1e_22:3	EtherPE	780.589	24.2679	11.7396
EtherPE 18:1e_24:1	EtherPE	812.652	28.267	12.172
EtherPE 18:1e_24:2	EtherPE	810.636	26.9451	13.0481
EtherPE 18:2e_16:1	EtherPE	698.511	19.8642	12.9282
EtherPE 18:2e_18:1	EtherPE	726.543	21.6552	17.5146
EtherPE 18:2e_18:2	EtherPE	724.526	20.2666	9.3771
EtherPE 18:2e_20:1	EtherPE	754.574	23.4497	16.5335
EtherPE 18:2e_20:2_a	EtherPE	752.558	22.0721	13.1624
EtherPE 18:2e_20:2_b	EtherPE	752.558	22.2767	12.9465
EtherPE 18:2e_22:2	EtherPE	780.589	23.8566	12.3354
EtherPE 38:4e	EtherPE	752.558	22.3256	12.567
FA 16:0	FA	255.233	10.9087	17.3551
FA 18:0	FA	283.264	13.547	16.4393
FA 18:1	FA	281.248	12.0561	16.8405
FA 18:2	FA	279.232	9.668	11.1636
FA 20:1	FA	309.279	13.8296	12.2402
FA 20:6	FA	299.201	7.1543	13.7987
FA 22:0	FA	339.326	16.6645	10.4305
FA 22:1	FA	337.31	15.2625	11.9604
HexCer_AP t18:0_16:0	HexCer_AP	778.567	16.69	12.8272
HexCer_AP t18:0_24:0	HexCer_AP	890.691	23.6231	9.69801
HexCer_NDS d22:0_18:1	HexCer_NDS	828.654	23.2284	11.7588
HexCer_NDS d32:1	HexCer_NDS	716.529	16.2909	12.0823
HexCer_NDS d34:1	HexCer_NDS	744.561	17.7762	14.178
HexCer_NDS d40:1	HexCer_NDS	828.654	23.2273	11.3146
HexCer_NDS d42:2	HexCer_NDS	854.67	23.3385	12.4336
HexCer_NDS d43:1	HexCer_NDS	870.701	25.9324	8.68333
HexCer_NDS d46:1	HexCer_NDS	912.748	28.5311	11.2315
HexCer_NS d18:1_23:0	HexCer_NS	842.669	24.0979	6.23573
HexCer_NS d18:1_26:0	HexCer_NS	884.717	26.7694	15.1994
HexCer_NS d42:1	HexCer_NS	856.686	25.0139	15.2776
HexCer_NS d44:2	HexCer_NS	882.701	25.1207	12.7734
LPC 0:0/16:0	LPC	496.341	7.6459	13.2926
LPC 0:0/18:0	LPC	524.372	11.0058	7.76966
LPC 0:0/18:1	LPC	522.356	8.4546	13.0193
LPC 14:0/0:0	LPC	468.309	5.6005	11.3681
LPC 16:0/0:0	LPC	496.341	8.3052	18.2391
LPC 16:1/0:0	LPC	494.325	6.2536	11.9593
LPC 18:0/0:0	LPC	524.373	11.8758	17.802
LPC 18:1/0:0	LPC	522.357	9.0992	17.6712
LPC 18:2/0:0	LPC	520.341	7.3013	8.68641
LPC 20:0/0:0	LPC	552.404	13.6069	11.0403
LPC 20:1/0:0	LPC	550.388	12.4231	13.3018
LPC 20:2/0:0	LPC	548.372	10.4736	9.45394
LPC 22:1/0:0	LPC	578.419	13.7695	8.25951
LPC 24:0/0:0	LPC	608.466	16.2303	10.4073
LPC 26:1/0:0	LPC	634.482	16.3915	6.71373
LPE 16:0	LPE	452.277	8.5191	13.2424
LPE 18:0	LPE	480.308	12.1228	16.221
LPE 18:1_a	LPE	478.293	8.6752	12.5878
LPE 18:1_b	LPE	478.293	9.3334	14.8489
LPE 20:0	LPE	508.339	13.6583	9.18797
LPE 20:1	LPE	506.324	12.552	10.4057
LPE 24:0	LPE	564.402	16.1987	12.2466
PC 14:0_14:0	PC	678.508	16.4564	15.3185
PC 14:0_15:0	PC	692.524	17.2055	12.2824
PC 14:0_16:0_a	PC	706.541	18.0016	19.6602
PC 14:0_16:0_b	PC	706.539	19.118	11.4588
PC 14:0_16:1	PC	704.524	16.8772	16.7837
PC 14:0_16:3	PC	700.49	16.4651	12.1002
PC 14:0_18:1	PC	732.555	20.9603	11.6654
PC 14:0_18:2	PC	730.538	17.9151	12.103
PC 15:0_16:0_a	PC	720.555	18.6932	12.9943
PC 15:0_16:0_b	PC	720.555	18.8313	15.1025
PC 15:0_16:1	PC	718.539	17.4493	10.0824
PC 15:0_20:1	PC	774.602	23.8439	12.9737
PC 15:0_22:2	PC	800.618	24.1226	12.2633
PC 15:1_20:1	PC	772.587	22.2329	14.4036
PC 16:0_16:0	PC	734.571	20.7108	15.0272
PC 16:0_16:1	PC	732.557	18.5272	20.2134
PC 16:0_16:3	PC	728.521	18.0627	12.7994
PC 16:0_17:0_a	PC	748.586	20.2423	13.0826
PC 16:0_17:0_b	PC	748.586	20.7084	13.8233
PC 16:0_17:1	PC	746.571	19.1895	16.1978
PC 16:0_18:0	PC	762.604	21.6445	19.8095
PC 16:0_18:1_a	PC	760.59	20.0335	20.824
PC 16:0_18:1_b	PC	760.587	21.3229	15.6337
PC 16:0_18:1_c	PC	760.587	22.4631	13.6091
PC 16:0_18:3	PC	756.553	19.8032	12.6215
PC 16:0_20:1_a	PC	788.617	21.8034	18.3462
PC 16:0_20:1_b	PC	788.62	22.0105	20.0278
PC 16:0_20:3	PC	784.584	21.6191	12.7322
PC 16:0_20:4	PC	782.568	20.8521	8.6065
PC 16:0_22:1	PC	816.65	24.0519	17.1686
PC 16:0_24:1	PC	844.681	26.2013	14.3053
PC 16:0_26:0	PC	874.728	30.2644	10.3007
PC 16:1_16:1	PC	730.54	17.2901	17.4819
PC 16:1_18:1	PC	758.572	18.9338	19.528
PC 16:1_18:2	PC	756.555	17.9143	12.4915
PC 17:0_18:0	PC	776.618	22.2456	12.0639
PC 17:1_18:1	PC	772.586	19.5467	13.0365
PC 18:0_18:1_a	PC	788.62	22.0296	20.1642
PC 18:0_18:1_b	PC	788.618	23.3048	13.8506
PC 18:1_18:1	PC	786.604	20.6242	19.717
PC 18:1_18:2	PC	784.587	19.5055	16.9742
PC 18:1_20:2	PC	812.618	21.1165	15.2274
PC 18:1_20:3	PC	810.601	19.3804	10.9484
PC 18:1_21:1	PC	828.65	25.9569	7.67212
PC 18:1_22:2	PC	840.649	22.9769	11.8392
PC 18:1_26:1	PC	898.728	28.6508	12.1258
PC 19:0_19:0	PC	818.666	25.7773	18.1927
PC 20:1_17:2	PC	798.602	22.8111	10.7198
PC 20:1_22:1	PC	870.697	26.5443	13.3158
PC 21:0_16:1	PC	802.634	25.8222	10.9589
PC 21:0_18:1	PC	830.666	27.6827	11.2663
PC 24:0_18:1	PC	872.713	28.4563	13.5084
PC 26:0_18:1	PC	900.744	30.4699	13.1198
PC 30:1	PC	704.524	17.0996	15.1685
PC 31:0	PC	720.555	21.4938	9.85526
PC 32:0	PC	734.574	19.7254	20.5773
PC 32:2	PC	730.539	19.5624	9.82571
PC 34:2	PC	758.57	21.373	5.93787
PC 34:3	PC	756.555	17.9174	12.3033
PC 35:1	PC	774.603	21.022	15.2184
PC 36:0	PC	790.634	23.7343	15.7421
PC 38:2_a	PC	814.634	22.7474	17.7178
PC 38:2_b	PC	814.633	24.0478	7.04207
PC 38:3	PC	812.618	21.7906	11.4005
PC 38:4	PC	810.6	22.3369	11.992
PC 40:2	PC	842.665	24.5196	14.4539
PC 40:3	PC	840.647	25.8432	13.1981
PC 46:1	PC	928.775	31.9597	10.5145
PC 46:2	PC	926.759	30.6104	11.0751
PC 48:2	PC	954.791	32.1222	11.0124
PE 16:0_16:1	PE	688.49	18.4189	14.7826
PE 16:0_18:0	PE	718.537	21.538	9.0732
PE 16:0_18:1_a	PE	716.522	20.0899	17.3585
PE 16:0_18:1_b	PE	716.521	20.459	13.6325
PE 16:1_16:1	PE	686.475	17.2515	16.815
PE 16:1_18:1	PE	714.506	18.7491	17.8657
PE 17:0_18:1	PE	730.537	20.9321	10.0287
PE 18:0_18:1	PE	744.554	21.892	18.005
PE 18:0_20:1	PE	772.584	23.8166	13.345
PE 18:0_20:2	PE	770.568	22.5858	15.6059
PE 18:0_20:3	PE	768.552	21.7597	9.2329
PE 18:1_18:1_a	PE	742.538	17.2354	11.1299
PE 18:1_18:1_b	PE	742.538	20.4512	18.4678
PE 18:1_18:2	PE	740.521	19.3516	13.4493
PE 18:1_20:1	PE	770.568	22.2901	14.824
PE 18:1_20:2	PE	768.552	21.0893	14.9048
PE 18:1_22:1	PE	798.599	24.0745	12.7258
PE 18:1_22:2	PE	796.583	22.7582	9.84494
PE 18:1_24:1	PE	826.63	25.8974	11.097
PE 22:0_18:1	PE	800.615	25.691	12.1529
PE 24:0_18:1	PE	828.646	27.5388	12.8731
PG 16:0_18:1_a	PG	747.516	16.8908	13.2928
PG 16:0_18:1_b	PG	747.516	17.2137	14.9399
PG 16:1_18:1_a	PG	745.5	16.173	17.0706
PG 16:1_18:1_b	PG	745.501	17.2248	11.3559
PG 18:1_18:1_a	PG	773.532	17.2181	18.8703
PG 18:1_18:1_b	PG	773.531	18.2599	11.0821
PG 18:1_18:2	PG	771.516	16.6629	13.3491
PG 18:1_20:2	PG	799.546	17.9525	7.46761
PG 18:1_20:3	PG	797.531	16.3988	11.8029
PI 16:0_16:1	PI	807.5	16.3454	12.8774
PI 16:0_18:1	PI	835.532	17.764	13.2148
PI 16:1_18:1	PI	833.516	16.6044	13.8158
PI 18:0_18:1	PI	863.563	19.1537	16.8763
PI 18:0_20:2	PI	889.579	19.803	14.0293
PI 18:0_20:3	PI	887.563	19.1671	10.5469
PI 18:1_18:2	PI	859.532	17.2359	13.7271
PI 18:1_20:2	PI	887.563	18.5389	12.7401
PI 32:0	PI	809.517	17.3327	12.3888
PI 36:2	PI	861.548	17.9675	15.3543
PS 16:0_18:0	PS	762.526	19.2505	9.24139
PS 16:1_18:1	PS	758.496	17.1914	13.1245
PS 17:0_18:1	PS	774.534	17.3927	16.6352
PS 18:0_16:1	PS	760.512	18.0531	17.6596
PS 18:0_18:1_a	PS	788.543	19.5973	18.6089
PS 18:0_18:1_b	PS	788.542	20.9515	12.8574
PS 18:0_20:2	PS	814.558	20.2722	14.8457
PS 18:0_20:4	PS	810.524	19.5151	9.30777
PS 18:1_18:1	PS	786.527	18.4956	16.5345
PS 18:1_20:2	PS	812.542	18.9859	12.6768
PS 18:1_22:1	PS	842.589	22.2701	10.2531
PS 20:0_18:1	PS	816.573	22.1244	10.4068
PS 38:1	PS	816.573	21.7542	12.0903
SM d14:3_22:2	SM	723.543	16.5707	13.7524
SM d16:1_16:0	SM	675.545	17.2351	10.672
SM d18:0_18:0	SM	733.623	19.9009	14.289
SM d18:1_18:0	SM	731.61	19.4022	20.087
SM d19:0_25:1	SM	843.731	26.3554	12.0808
SM d23:1_12:0	SM	717.592	18.451	14.3673
SM d30:1	SM	647.513	14.9123	11.4324
SM d32:0_a	SM	677.561	16.6875	17.217
SM d32:0_b	SM	677.561	16.9297	12.8331
SM d32:1	SM	675.546	16.1444	19.0609
SM d32:2	SM	673.529	15.4702	8.724
SM d33:0	SM	691.576	17.4219	12.6611
SM d33:1	SM	689.561	16.8495	16.0158
SM d34:0_a	SM	705.594	18.2112	19.4473
SM d34:0_b	SM	705.591	19.3705	12.4633
SM d34:1_a	SM	703.579	17.5299	20.9238
SM d34:1_b	SM	703.577	18.906	15.081
SM d34:1_c	SM	703.576	19.5237	11.2505
SM d34:2_a	SM	701.561	16.7454	17.5152
SM d34:2-b	SM	701.561	17.0162	14.6288
SM d35:0	SM	719.607	19.122	11.7565
SM d35:1	SM	717.591	18.1056	11.6232
SM d36:2_a	SM	729.592	18.0913	14.6479
SM d36:2_b	SM	729.591	18.3327	14.0772
SM d37:1	SM	745.62	19.8191	7.23033
SM d38:0	SM	761.654	21.8446	14.8551
SM d38:1	SM	759.64	21.1761	19.1635
SM d38:2_a	SM	757.623	19.8175	13.8873
SM d38:2_b	SM	757.623	20.1685	11.9446
SM d39:1_a	SM	773.649	21.7185	6.89715
SM d39:1_b	SM	773.652	22.2106	12.7484
SM d40:0	SM	789.686	23.9297	16.6706
SM d40:1_a	SM	787.672	23.0698	19.4305
SM d40:1_b	SM	787.67	24.4418	13.582
SM d40:2_a	SM	785.655	21.4039	18.3729
SM d40:2_b	SM	785.655	21.9899	15.1608
SM d40:2_c	SM	785.655	22.6172	12.7902
SM d41:1_a	SM	801.683	23.7685	5.53255
SM d41:1_b	SM	801.686	24.1933	15.8985
SM d41:2	SM	799.67	22.3718	14.5927
SM d42:0	SM	817.716	25.983	15.5916
SM d42:1_a	SM	815.701	24.2973	16.2764
SM d42:1_b	SM	815.705	25.131	20.356
SM d42:2	SM	813.689	23.2889	20.3786
SM d42:3_a	SM	811.67	20.9903	12.884
SM d42:3_b	SM	811.671	21.8605	15.2367
SM d42:3_c	SM	811.671	22.2805	17.465
SM d42:3_d	SM	811.67	22.8347	14.0135
SM d42:3_e	SM	811.669	23.9511	10.5172
SM d42:4	SM	809.654	21.0069	9.33159
SM d43:1	SM	829.717	26.2879	13.8638
SM d43:2	SM	827.702	24.3417	14.7821
SM d44:1	SM	843.734	27.2605	18.2005
SM d44:2	SM	841.718	25.3184	18.2398
SM d44:3_a	SM	839.7	22.8833	8.1174
SM d44:3_b	SM	839.702	23.9249	15.0912
SM d46:1	SM	871.765	29.396	12.1651
SM d46:2	SM	869.75	27.4423	13.9015
SM d48:2	SM	897.781	29.5947	11.3378
TG 14:0_16:0_16:0	TG	796.741	33.188	9.63875
TG 14:0_16:0_16:1	TG	794.725	32.4029	10.8212
TG 14:0_16:0_18:1	TG	822.757	33.3562	13.0381
TG 14:0_16:1_18:1	TG	820.741	32.6016	12.12
TG 16:0_16:0_18:0	TG	852.803	35.0198	11.2202
TG 16:0_16:0_18:1	TG	850.789	34.2691	13.9197
TG 16:0_16:1_18:1	TG	848.773	33.5215	14.0113
TG 16:0_18:0_18:1	TG	878.819	35.1482	13.5465
TG 16:0_18:1_18:1	TG	876.804	34.3931	14.4843
TG 16:1_16:1_18:1	TG	846.756	32.8253	11.4374
TG 16:1_18:1_18:1	TG	874.788	33.7319	13.2019
TG 18:0_18:1_18:1	TG	904.835	35.2705	12.9441
TG 18:1_18:1_18:1	TG	902.819	34.5353	13.1643
TG 18:1_18:1_18:2	TG	900.803	33.9856	5.17063
TG 48:0	TG	824.773	34.1218	10.9878

## Sheet: Table S7
Table S7. Relative quantitative analysis of IAV C113 and IAV C59.									Summary table representing the top 10 most increased and decreased lipids from Table S7.
Name	Class	m/z	RT (min)	log2FC(IAV C113/IAV C59)	FDR-adjusted p	Significant			Name	Class	m/z	RT (min)	log2FC(IAV C113/IAV C59)	FDR-adjusted p	Significant
EtherPE 18:2e_20:3	EtherPE	750.542	21.2868	-8.53292	0.306218	FALSE			PG 16:1_18:1_b	PG	747.516	17.2137	6.87319	0.000983623	TRUE
Cer_AP t42:1	Cer_AP	726.623	23.2528	-6.71246	0.409333	FALSE			PE 16:1_16:1	PE	716.521	20.459	5.2185	0.0182203	TRUE
EtherPE 18:1e_22:3_b	EtherPE	780.589	24.6482	-6.47056	0.0747847	FALSE			Cer_NS d20:1_24:0	Cer_NS	678.678	28.8457	4.69604	0.0427835	TRUE
HexCer_AP t44:1	HexCer_AP	916.706	23.7717	-5.43788	0.217313	FALSE			PE 16:0_18:1_b	PE	718.537	21.538	4.23347	0.0127152	TRUE
Cer_AP t42:0	Cer_AP	728.639	24.9594	-5.36646	0.520344	FALSE			PG 16:0_18:1_b	PG	828.646	27.5388	4.02705	0.00164332	TRUE
Cer_BDS d44:2	Cer_BDS	736.644	26.0546	-5.19509	0.273121	FALSE			LPC 26:1/0:0	LPC	634.482	16.3915	3.64379	0.0170598	TRUE
PI 18:0_20:3	PI	889.579	19.803	-5.18533	0.0183908	TRUE			PG 18:1_18:1_b	PG	745.501	17.2248	3.51045	0.00649755	TRUE
Cer_NS d18:1_16:1	Cer_NS	536.505	17.3203	-5.00876	0.171416	FALSE			LPC 18:1/0:0	LPC	522.357	9.0992	3.34059	0.00739524	TRUE
HexCer_AP t18:0_24:1	HexCer_AP	888.676	21.9298	-4.88966	0.207884	FALSE			LPE 18:1_a	LPE	478.293	8.6752	3.32904	0.0185948	TRUE
SM d37:1	SM	729.591	18.3327	-4.85386	0.00999591	TRUE			SM d44:1	SM	827.702	24.3417	3.25184	0.00369288	TRUE
EtherPE 16:1e_20:3	EtherPE	724.526	20.9404	-4.68277	0.0805618	FALSE			PC 40:3	PC	842.665	24.5196	-1.89399	0.0386614	TRUE
PE 18:0_20:3	PE	770.568	22.5858	-4.6335	0.121981	FALSE			SM d38:2_a	SM	757.623	19.8175	-2.45446	0.0118013	TRUE
PC 48:2	PC	926.759	30.6104	-4.58643	0.442879	FALSE			EtherPE 18:2e_18:2	EtherPE	724.526	20.2666	-2.86718	0.0458844	TRUE
HexCer_AP t18:0_24:0	HexCer_AP	890.691	23.6231	-4.52358	0.174993	FALSE			SM d18:0_18:0	SM	675.545	17.2351	-2.98485	0.0303028	TRUE
EtherPC 16:0e_18:1	EtherPC	790.594	21.2472	-4.38729	0.0999191	FALSE			PS 18:0_20:4	PS	814.558	20.2722	-3.22449	0.0317829	TRUE
PC 38:3	PC	814.633	24.0478	-4.19055	0.0644035	FALSE			LPE 20:0	LPE	508.339	13.6583	-3.31346	0.0405575	TRUE
PS 16:0_18:0	PS	861.548	17.9675	-4.04316	0.658192	FALSE			PC 16:0_20:4	PC	782.568	20.8521	-3.44465	0.018395	TRUE
EtherPE 18:2e_22:3	EtherPE	778.573	22.7229	-3.97646	0.329282	FALSE			PI 18:1_20:3	PI	887.563	18.5389	-3.86619	0.00249952	TRUE
EtherPE 18:1e_22:3_a	EtherPE	780.589	24.2679	-3.91999	0.0761454	FALSE			SM d37:1	SM	729.591	18.3327	-4.85386	0.00999591	TRUE
PI 18:1_20:3	PI	887.563	18.5389	-3.86619	0.00249952	TRUE			PI 18:0_20:3	PI	889.579	19.803	-5.18533	0.0183908	TRUE
EtherPE 18:1e_20:3	EtherPE	752.558	22.8015	-3.73085	0.079544	FALSE
HexCer_AP t18:0_22:0	HexCer_AP	862.66	21.7093	-3.68885	0.143439	FALSE
HexCer_NDS d43:1	HexCer_NDS	870.701	25.9324	-3.6291	0.174993	FALSE
SM d34:1_b	SM	703.577	18.906	-3.55808	0.260898	FALSE
Cer_NS d18:1_18:0	Cer_NS	566.551	21.0464	-3.49697	0.420037	FALSE
PE 18:1_20:3	PE	768.552	21.0893	-3.47323	0.375752	FALSE
TG 14:0_16:0_18:1	TG	794.725	32.4029	-3.45454	0.130037	FALSE
PC 16:0_20:4	PC	782.568	20.8521	-3.44465	0.018395	TRUE
LPE 20:0	LPE	508.339	13.6583	-3.31346	0.0405575	TRUE
PS 18:0_20:4	PS	814.558	20.2722	-3.22449	0.0317829	TRUE
LPC 16:1/0:0	LPC	494.325	6.2536	-3.19067	0.526158	FALSE
PC 14:0_15:0	PC	692.524	17.2055	-3.16445	0.508204	FALSE
LPC 18:2/0:0	LPC	520.341	7.3013	-3.1515	0.520344	FALSE
SM d32:0_b	SM	677.561	16.6875	-3.09606	0.242797	FALSE
SM d42:3_d	SM	811.67	22.8347	-3.00759	0.257411	FALSE
SM d18:0_18:0	SM	675.545	17.2351	-2.98485	0.0303028	TRUE
EtherPE 18:2e_18:2	EtherPE	724.526	20.2666	-2.86718	0.0458844	TRUE
Cer_NP t18:0_16:0	Cer_NP	600.519	18.2277	-2.82929	0.659609	FALSE
SM d44:3_b	SM	839.7	22.8833	-2.71985	0.0886439	FALSE
LPE 20:1	LPE	506.324	12.552	-2.67665	0.205507	FALSE
PC 18:1_20:2	PC	812.618	21.1165	-2.66473	0.442879	FALSE
SM d30:1	SM	717.592	18.451	-2.5175	0.762671	FALSE
SM d42:3_c	SM	811.671	22.2805	-2.5048	0.147462	FALSE
SM d38:2_a	SM	757.623	19.8175	-2.45446	0.0118013	TRUE
LPC 24:0/0:0	LPC	608.466	16.2303	-2.43416	0.669523	FALSE
PC 38:2_a	PC	814.634	22.7474	-2.24718	0.525662	FALSE
EtherPE 38:4e	EtherPE	752.558	22.3256	-2.1619	0.174056	FALSE
Cer_NS d20:1_24:1	Cer_NS	676.662	27.0991	-2.1611	0.709002	FALSE
DG 16:0_16:0	DG	586.541	22.9139	-2.11378	0.442879	FALSE
TG 14:0_16:0_16:1	TG	796.741	33.188	-2.10811	0.659609	FALSE
BMP 18:1_18:1	BMP	792.576	17.2336	-2.0183	0.0886439	FALSE
PC 18:1_20:3	PC	810.601	19.3804	-2.00201	0.539452	FALSE
HexCer_AP t18:0_16:0	HexCer_AP	778.567	16.69	-1.97543	0.174993	FALSE
SM d38:2_b	SM	759.64	21.1761	-1.92863	0.0854287	FALSE
PC 40:3	PC	842.665	24.5196	-1.89399	0.0386614	TRUE
PC 16:0_20:1_b	PC	788.62	22.0105	-1.87938	0.588495	FALSE
Cer_NS d18:1_24:1_b	Cer_NS	648.63	25.2144	-1.87436	0.659609	FALSE
EtherPE 18:2e_20:2_b	EtherPE	752.558	22.2767	-1.82041	0.0372203	TRUE
PS 20:0_18:1	PS	842.589	22.2701	-1.77658	0.143439	FALSE
SM d38:0	SM	745.62	19.8191	-1.73076	0.138067	FALSE
DG 18:0_18:0	DG	642.605	27.1374	-1.59215	0.132683	FALSE
PS 18:1_22:1	PS	808.508	18.5926	-1.52825	0.250968	FALSE
EtherPE 18:1e_24:2	EtherPE	810.636	26.9451	-1.50968	0.000983623	TRUE
SM d34:0_b	SM	705.594	18.2112	-1.49314	0.0930856	FALSE
PS 18:1_18:1	PS	810.524	19.5151	-1.48426	0.10226	FALSE
EtherPE 18:2e_22:2	EtherPE	780.589	23.8566	-1.4519	0.154096	FALSE
PC 34:2	PC	730.539	19.5624	-1.41461	0.388891	FALSE
LPC 20:1/0:0	LPC	550.388	12.4231	-1.39877	0.761276	FALSE
HexCer_NDS d34:1	HexCer_NDS	744.561	17.7762	-1.37229	0.0103575	TRUE
PS 18:1_20:4	PS	812.542	18.9859	-1.37188	0.606518	FALSE
LPE 16:0	LPE	452.277	8.5191	-1.35825	0.296532	FALSE
SM d41:1_b	SM	801.683	23.7685	-1.35559	0.669523	FALSE
EtherPE 18:1e_20:0	EtherPE	758.605	26.2969	-1.31444	0.331516	FALSE
PC 14:0_18:2	PC	730.538	17.9151	-1.31255	0.0348754	TRUE
PC 38:4	PC	812.618	21.7906	-1.30675	0.0119719	TRUE
HexCer_NDS d46:1	HexCer_NDS	912.748	28.5311	-1.28178	0.539452	FALSE
SM d40:2_b	SM	785.655	21.9899	-1.26499	0.00739524	TRUE
EtherPE 18:2e_20:2_a	EtherPE	752.558	22.0721	-1.26214	0.00203739	TRUE
PC 32:2	PC	734.574	19.7254	-1.19472	0.659609	FALSE
PG 16:0_18:1_a	PG	747.516	16.8908	-1.17146	0.557949	FALSE
PC 46:2	PC	928.775	31.9597	-1.12028	0.539452	FALSE
PE 18:1_18:1_a	PE	742.538	17.2354	-1.102	0.65316	FALSE
FA 22:0	FA	339.326	16.6645	-1.09981	0.192523	FALSE
SM d36:2_a	SM	729.592	18.0913	-1.08554	0.00438568	TRUE
SM d46:1	SM	839.702	23.9249	-1.08192	0.572052	FALSE
PC 34:3	PC	758.57	21.373	-1.0685	0.011978	TRUE
EtherPE 18:2e_16:1	EtherPE	698.511	19.8642	-1.04498	0.00273506	TRUE
EtherPE 16:1e_20:0	EtherPE	730.573	24.4447	-1.0198	0.328108	FALSE
EtherPE 18:1e_22:2	EtherPE	782.605	25.2563	-1.0129	0.285424	FALSE
PC 16:0_18:1_c	PC	760.587	22.4631	-0.994371	0.011978	TRUE
TG 16:0_18:1_18:1	TG	878.819	35.1482	-0.989007	0.306218	FALSE
HexCer_NDS d42:2	HexCer_NDS	854.67	23.3385	-0.96775	0.0647042	FALSE
SM d14:3_22:2	SM	816.573	21.7542	-0.94279	0.0387705	TRUE
PC 16:1_18:2	PC	756.555	17.9143	-0.925502	0.0157363	TRUE
EtherPE 18:1e_22:1	EtherPE	784.621	26.5415	-0.924096	0.00389914	TRUE
EtherPE 18:2e_18:1	EtherPE	726.543	21.6552	-0.913654	0.0184781	TRUE
SM d34:0_a	SM	689.561	16.8495	-0.906984	0.00867232	TRUE
SM d42:1_a	SM	815.701	24.2973	-0.850197	0.525662	FALSE
Cer_AS d26:1_16:0	Cer_AS	710.628	24.0645	-0.84523	0.127006	FALSE
SM d42:3_b	SM	811.671	21.8605	-0.835979	0.021598	TRUE
LPC 22:1/0:0	LPC	578.419	13.7695	-0.830284	0.793122	FALSE
PI 36:2	PI	809.517	17.3327	-0.816605	0.0317829	TRUE
EtherPE 18:1e_16:0	EtherPE	702.542	22.5158	-0.809687	0.134263	FALSE
EtherPE 18:1e_20:1	EtherPE	756.59	24.8116	-0.797465	0.000983623	TRUE
PS 18:0_20:2	PS	788.542	20.9515	-0.789047	0.00638066	TRUE
PC 14:0_16:3	PC	700.49	16.4651	-0.767281	0.70588	FALSE
TG 14:0_16:1_18:1	TG	822.757	33.3562	-0.751997	0.855948	FALSE
PG 18:1_18:2	PG	773.531	18.2599	-0.734897	0.745834	FALSE
Cer_NP t18:0_22:0	Cer_NP	684.612	23.9255	-0.731052	0.176998	FALSE
PC 17:1_18:1	PC	772.586	19.5467	-0.705968	0.120294	FALSE
SM d42:4	SM	811.669	23.9511	-0.684569	0.500711	FALSE
PI 32:0	PI	885.547	17.9626	-0.678344	0.921219	FALSE
PS 18:0_18:1_b	PS	788.543	19.5973	-0.635675	0.00999591	TRUE
TG 18:1_18:1_18:1	TG	904.835	35.2705	-0.630713	0.797739	FALSE
SM d44:3_a	SM	841.718	25.3184	-0.612479	0.0748321	FALSE
PE 16:0_18:0	PE	688.49	18.4189	-0.610782	0.637673	FALSE
SM d36:2_b	SM	717.591	18.1056	-0.597887	0.0122296	TRUE
FA 16:0	FA	255.233	10.9087	-0.590124	0.00369288	TRUE
PG 18:1_18:1_a	PG	773.532	17.2181	-0.587341	0.4112	FALSE
LPC 20:2/0:0	LPC	548.372	10.4736	-0.570697	0.659609	FALSE
SM d40:0	SM	773.652	22.2106	-0.568427	0.0185948	TRUE
TG 16:0_16:1_18:1	TG	850.789	34.2691	-0.565249	0.93281	FALSE
PC 16:0_18:3	PC	756.553	19.8032	-0.554762	0.00638066	TRUE
PC 16:0_16:3	PC	728.521	18.0627	-0.541312	0.0381631	TRUE
SM d35:0	SM	701.561	17.0162	-0.529815	0.0519726	FALSE
PS 38:1	PS	816.573	22.1244	-0.495762	0.509695	FALSE
EtherPE 16:1e_18:1	EtherPE	700.527	21.0471	-0.463589	0.174993	FALSE
PS 18:1_20:2	PS	786.527	18.4956	-0.432632	0.0185948	TRUE
SM d32:0_a	SM	647.513	14.9123	-0.431588	0.0190706	TRUE
EtherPE 18:1e_20:2	EtherPE	754.574	23.5475	-0.428539	0.0527596	FALSE
Cer_ADS d42:0	Cer_ADS	712.644	25.8044	-0.409273	0.130037	FALSE
PC 18:1_21:1	PC	828.65	25.9569	-0.395573	0.508204	FALSE
PC 18:1_18:1	PC	786.604	20.6242	-0.379659	0.0119719	TRUE
SM d35:1	SM	719.607	19.122	-0.352234	0.260109	FALSE
Cer_NS d18:1_14:0	Cer_NS	510.489	17.4406	-0.342785	0.805334	FALSE
PC 14:0_16:0_b	PC	706.539	19.118	-0.336299	0.689956	FALSE
Cer_AS d44:1	Cer_AS	738.659	25.9612	-0.331572	0.030545	TRUE
HexCer_NDS d40:1	HexCer_NDS	828.654	23.2273	-0.329994	0.575546	FALSE
PC 18:1_18:2	PC	784.587	19.5055	-0.329871	0.216441	FALSE
EtherPE 18:1e_18:1	EtherPE	728.559	22.9182	-0.309495	0.0761454	FALSE
EtherPE 18:1e_24:1	EtherPE	812.652	28.267	-0.307774	0.689031	FALSE
PC 14:0_18:1	PC	732.555	20.9603	-0.298552	0.935091	FALSE
PI 18:1_20:2	PI	859.532	17.2359	-0.289491	0.283214	FALSE
SM d34:1_a	SM	703.579	17.5299	-0.289261	0.188778	FALSE
PI 18:0_20:2	PI	863.563	19.1537	-0.288952	0.273121	FALSE
HexCer_NS d44:2	HexCer_NS	882.701	25.1207	-0.273928	0.526158	FALSE
PC 18:1_22:2	PC	840.649	22.9769	-0.26288	0.100954	FALSE
PC 15:0_16:0_b	PC	720.555	18.8313	-0.243609	0.297627	FALSE
SM d42:2	SM	815.705	25.131	-0.208008	0.0527596	FALSE
SM d40:2_a	SM	785.655	21.4039	-0.198178	0.102647	FALSE
SM d33:0	SM	673.529	15.4702	-0.196832	0.0138536	TRUE
FA 18:0	FA	283.264	13.547	-0.183024	0.185915	FALSE
SM d38:1	SM	761.654	21.8446	-0.160188	0.0322194	TRUE
SM d32:2	SM	675.546	16.1444	-0.157141	0.969544	FALSE
PE 18:1_18:1_b	PE	768.552	21.7597	-0.15705	0.0381631	TRUE
PC 16:0_18:1_b	PC	760.587	21.3229	-0.148417	0.0763772	FALSE
EtherPE 16:1e_16:1	EtherPE	672.495	19.2538	-0.134963	0.181276	FALSE
TG 18:1_18:1_18:2	TG	902.819	34.5353	-0.102441	0.975532	FALSE
SM d39:1_b	SM	773.649	21.7185	-0.101169	0.477578	FALSE
TG 16:1_16:1_18:1	TG	876.804	34.3931	-0.0658094	0.974033	FALSE
SM d34:2_a	SM	701.561	16.7454	-0.0512163	0.669523	FALSE
PC 16:0_20:3	PC	784.584	21.6191	-0.0402631	0.658192	FALSE
SM d44:2	SM	843.734	27.2605	-0.0342409	0.442879	FALSE
HexCer_NS d18:1_23:0	HexCer_NS	842.669	24.0979	-0.0319271	0.981281	FALSE
PE 18:1_20:1	PE	740.521	19.3516	-0.0284666	0.830605	FALSE
HexCer_NS d42:1	HexCer_NS	856.686	25.0139	-0.0227252	0.870903	FALSE
FA 20:6	FA	299.201	7.1543	-0.0113289	0.949517	FALSE
EtherPE 18:1e_22:0	EtherPE	786.636	28.1337	-0.0035165	0.997086	FALSE
SM d42:0	SM	799.67	22.3718	0.00448681	0.947521	FALSE
DG 18:1_18:1	DG	638.573	23.782	0.0103894	0.947521	FALSE
PC 38:2_b	PC	790.634	23.7343	0.0202951	0.935091	FALSE
SM d18:1_18:0	SM	733.623	19.9009	0.0530344	0.549224	FALSE
PC 16:0_17:0_b	PC	748.586	20.7084	0.0531192	0.486231	FALSE
TG 16:0_16:0_18:0	TG	820.741	32.6016	0.0585001	0.965061	FALSE
PI 18:1_18:2	PI	887.563	19.1671	0.0607326	0.726777	FALSE
TG 16:1_18:1_18:1	TG	846.756	32.8253	0.0683671	0.975532	FALSE
SM d43:2	SM	829.717	26.2879	0.0749346	0.343946	FALSE
PC 18:0_18:1_b	PC	788.618	23.3048	0.10307	0.0684082	FALSE
PS 16:1_18:1	PS	762.526	19.2505	0.104686	0.761446	FALSE
PC 16:1_18:1	PC	758.572	18.9338	0.112867	0.0190706	TRUE
SM d40:1_a	SM	787.672	23.0698	0.124191	0.160615	FALSE
HexCer_NDS d22:0_18:1	HexCer_NDS	828.654	23.2284	0.125511	0.837244	FALSE
PE 18:1_24:1	PE	796.583	22.7582	0.145906	0.964659	FALSE
PC 18:1_26:1	PC	898.728	28.6508	0.146816	0.606518	FALSE
DG 16:0_16:1	DG	584.526	21.3952	0.166617	0.967294	FALSE
PS 18:0_16:1	PS	774.534	17.3927	0.179745	0.031524	TRUE
PC 16:0_26:0	PC	874.728	30.2644	0.192799	0.961592	FALSE
SM d41:2	SM	801.686	24.1933	0.200458	0.0538572	FALSE
TG 18:0_18:1_18:1	TG	874.788	33.7319	0.221667	0.915128	FALSE
Cer_ADS d42:2	Cer_ADS	708.613	24.1534	0.225044	0.393237	FALSE
PG 16:1_18:1_a	PG	745.5	16.173	0.236796	0.581666	FALSE
Cer_NS d18:1_24:1_a	Cer_NS	648.63	24.5396	0.249102	0.754878	FALSE
Cholesterol	Chol	369.352	17.2965	0.257424	0.0151233	TRUE
SM d42:3_a	SM	811.67	20.9903	0.266813	0.0387705	TRUE
TG 14:0_16:0_16:0	TG	897.781	29.5947	0.27459	0.935091	FALSE
PC 16:0_16:1	PC	732.557	18.5272	0.275276	0.0317829	TRUE
PI 16:0_18:1	PI	807.5	16.3454	0.303438	0.0591825	FALSE
FA 22:1	FA	337.31	15.2625	0.307894	0.658192	FALSE
PC 18:0_18:1_a	PC	788.62	22.0296	0.327502	0.242168	FALSE
PC 40:2	PC	810.6	22.3369	0.332212	0.0497069	TRUE
SM d40:1_b	SM	789.686	23.9297	0.334476	0.268927	FALSE
FA 18:2	FA	279.232	9.668	0.339512	0.508204	FALSE
SM d23:1_12:0	SM	843.731	26.3554	0.350381	0.0127152	TRUE
SM d41:1_a	SM	785.655	22.6172	0.351438	0.0119719	TRUE
FA 20:1	FA	309.279	13.8296	0.357748	0.935091	FALSE
PC 15:0_22:2	PC	800.618	24.1226	0.363458	0.658192	FALSE
TG 16:0_16:0_18:1	TG	852.803	35.0198	0.398507	0.325777	FALSE
LPC 14:0/0:0	LPC	468.309	5.6005	0.405461	0.838861	FALSE
Cer_ADS d44:0	Cer_ADS	740.675	27.6344	0.420044	0.328206	FALSE
DG 16:0_18:1	DG	612.557	23.4302	0.443293	0.442879	FALSE
PC 15:1_20:1	PC	772.587	22.2329	0.452596	0.0958475	FALSE
TG 16:0_18:0_18:1	TG	848.773	33.5215	0.464056	0.882024	FALSE
Cer_ADS d40:1	Cer_ADS	682.597	24.0245	0.477437	0.202062	FALSE
Cer_NS d18:1_22:0	Cer_NS	622.615	24.9706	0.477726	0.29162	FALSE
EtherPE 18:1e_18:2	EtherPE	726.543	21.842	0.487156	0.526158	FALSE
PC 32:0	PC	720.555	21.4938	0.4978	0.00638066	TRUE
PC 35:1	PC	756.555	17.9174	0.502214	0.00999591	TRUE
PC 16:0_18:1_a	PC	760.59	20.0335	0.504872	0.157805	FALSE
SM d34:2_b	SM	703.576	19.5237	0.512736	0.174993	FALSE
PI 16:1_18:1	PI	835.532	17.764	0.515827	0.0421262	TRUE
LPC 0:0/16:0	LPC	496.341	7.6459	0.567491	0.837244	FALSE
SM d16:1_16:0	SM	723.543	16.5707	0.595163	0.761446	FALSE
PC 30:1	PC	900.744	30.4699	0.595227	0.174993	FALSE
PC 14:0_16:0_a	PC	706.541	18.0016	0.619864	0.00999434	TRUE
SM d42:1_b	SM	817.716	25.983	0.622631	0.0151233	TRUE
SM d32:1	SM	677.561	16.9297	0.676102	0.00616653	TRUE
PC 16:0_17:1	PC	746.571	19.1895	0.685359	0.0144277	TRUE
LPC 0:0/18:0	LPC	524.372	11.0058	0.696301	0.590487	FALSE
PE 17:0_18:1	PE	714.506	18.7491	0.705255	0.669523	FALSE
EtherPE 18:2e_20:1	EtherPE	754.574	23.4497	0.722727	0.0580692	FALSE
PE 18:0_20:2	PE	772.584	23.8166	0.73972	0.0151233	TRUE
Cer_NS d18:1_16:0	Cer_NS	538.521	19.1648	0.746957	0.0458844	TRUE
PC 20:1_22:1	PC	798.602	22.8111	0.770946	0.329282	FALSE
PE 18:1_22:2	PE	798.599	24.0745	0.780273	0.689031	FALSE
PE 18:1_22:1	PE	766.537	20.3678	0.793861	0.509207	FALSE
PI 18:0_18:1	PI	833.516	16.6044	0.795802	0.121981	FALSE
PE 18:0_18:1	PE	730.537	20.9321	0.798974	0.0298507	TRUE
PC 16:1_16:1	PC	730.54	17.2901	0.805243	0.00249952	TRUE
PS 18:0_18:1_a	PS	760.512	18.0531	0.844973	0.0512161	FALSE
SM d19:0_25:1	SM	731.61	19.4022	0.85841	0.237021	FALSE
SM d42:3_e	SM	813.689	23.2889	0.860852	0.0642836	FALSE
SM d48:2	SM	869.75	27.4423	0.864501	0.658192	FALSE
SM d39:1_a	SM	757.623	20.1685	0.891489	0.199897	FALSE
PE 18:1_20:2	PE	770.568	22.2901	0.893549	0.030328	TRUE
HexCer_NDS d32:1	HexCer_NDS	716.529	16.2909	0.902115	0.0803793	FALSE
SM d34:1_c	SM	705.591	19.3705	0.903332	0.393237	FALSE
LPC 0:0/18:1	LPC	522.356	8.4546	0.97802	0.709002	FALSE
SM d40:2_c	SM	787.67	24.4418	0.984022	0.134263	FALSE
PC 21:0_18:1	PC	802.634	25.8222	0.988809	0.658192	FALSE
SM d46:2	SM	871.765	29.396	1.00985	0.393237	FALSE
PE 18:0_20:1	PE	744.554	21.892	1.02225	0.0151233	TRUE
PC 16:0_18:0	PC	762.604	21.6445	1.0263	0.000983623	TRUE
PE 24:0_18:1	PE	800.615	25.691	1.1173	0.00315481	TRUE
SM d33:1	SM	691.576	17.4219	1.13564	0.00218175	TRUE
PC 16:0_16:0	PC	734.571	20.7108	1.13973	0.0684082	FALSE
PC 16:0_20:1_a	PC	788.617	21.8034	1.2287	0.232727	FALSE
PC 16:0_22:1	PC	816.65	24.0519	1.26478	0.0322194	TRUE
DG 18:0_18:1	DG	640.589	25.393	1.27289	0.242797	FALSE
PG 18:1_20:2	PG	771.516	16.6629	1.29125	0.526158	FALSE
PE 18:1_18:2	PE	742.538	20.4512	1.33061	0.121174	FALSE
PI 16:0_16:1	PI	797.531	16.3988	1.34393	0.0344796	TRUE
PC 36:0	PC	774.603	21.022	1.3493	0.0018285	TRUE
Cer_ADS d42:1	Cer_ADS	710.628	25.9089	1.38966	0.11278	FALSE
PC 14:0_16:1	PC	704.524	16.8772	1.41033	0.00601534	TRUE
PE 16:0_18:1_a	PE	716.522	20.0899	1.46716	0.0185948	TRUE
PC 15:0_16:0_a	PC	720.555	18.6932	1.48312	0.011218	TRUE
HexCer_NS d18:1_26:0	HexCer_NS	884.717	26.7694	1.49826	0.0527596	FALSE
LPE 18:1_b	LPE	478.293	9.3334	1.56756	0.0886439	FALSE
PC 16:0_24:1	PC	844.681	26.2013	1.58876	0.00757316	TRUE
LPC 20:0/0:0	LPC	552.404	13.6069	1.60956	0.442879	FALSE
PS 17:0_18:1	PS	758.496	17.1914	1.6366	0.0298507	TRUE
LPE 24:0	LPE	564.402	16.1987	1.64886	0.723004	FALSE
PE 16:1_18:1	PE	686.475	17.2515	1.68901	0.00438568	TRUE
PC 15:0_20:1	PC	774.602	23.8439	1.71676	0.011978	TRUE
PC 16:0_17:0_a	PC	748.586	20.2423	1.72445	0.0448822	TRUE
HexCer_NS d38:1	HexCer_NS	800.622	21.2275	1.74063	0.0127152	TRUE
PC 24:0_18:1	PC	830.666	27.6827	1.75608	0.0591825	FALSE
PC 46:1	PC	840.647	25.8432	1.75841	0.539452	FALSE
PE 22:0_18:1	PE	826.63	25.8974	1.83573	0.0910424	FALSE
PC 17:0_18:0	PC	776.618	22.2456	1.85484	0.279735	FALSE
PC 15:0_16:1	PC	718.539	17.4493	1.87578	0.539452	FALSE
PC 21:0_16:1	PC	870.697	26.5443	1.88287	0.31685	FALSE
TG 48:0	TG	900.803	33.9856	1.93505	0.361903	FALSE
PG 18:1_20:3	PG	799.546	17.9525	2.1122	0.43162	FALSE
PC 20:1_17:2	PC	818.666	25.7773	2.13534	0.525662	FALSE
Cer_NS d18:1_24:0	Cer_NS	650.646	26.9794	2.17091	0.000538005	TRUE
PC 14:0_14:0	PC	678.508	16.4564	2.18327	0.030328	TRUE
PE 16:0_16:1	PE	954.791	32.1222	2.32053	0.0119719	TRUE
FA 18:1	FA	281.248	12.0561	2.44196	0.0591825	FALSE
PC 26:0_18:1	PC	872.713	28.4563	2.51669	0.111761	FALSE
LPC 16:0/0:0	LPC	496.341	8.3052	2.66208	0.000983623	TRUE
SM d43:1	SM	809.654	21.0069	2.79283	0.0805618	FALSE
LPC 18:0/0:0	LPC	524.373	11.8758	2.80797	0.00126693	TRUE
Cer_ADS d44:1	Cer_ADS	738.659	27.7133	3.01296	0.0886439	FALSE
SM d44:1	SM	827.702	24.3417	3.25184	0.00369288	TRUE
LPE 18:0	LPE	480.308	12.1228	3.29858	0.110537	FALSE
LPE 18:1_a	LPE	478.293	8.6752	3.32904	0.0185948	TRUE
LPC 18:1/0:0	LPC	522.357	9.0992	3.34059	0.00739524	TRUE
PG 18:1_18:1_b	PG	745.501	17.2248	3.51045	0.00649755	TRUE
LPC 26:1/0:0	LPC	634.482	16.3915	3.64379	0.0170598	TRUE
PC 31:0	PC	704.524	17.0996	3.79308	0.100434	FALSE
PG 16:0_18:1_b	PG	828.646	27.5388	4.02705	0.00164332	TRUE
PE 16:0_18:1_b	PE	718.537	21.538	4.23347	0.0127152	TRUE
Cer_NS d20:1_24:0	Cer_NS	678.678	28.8457	4.69604	0.0427835	TRUE
PE 16:1_16:1	PE	716.521	20.459	5.2185	0.0182203	TRUE
PG 16:1_18:1_b	PG	747.516	17.2137	6.87319	0.000983623	TRUE

## Sheet: Table S8
Table S8. The top 20 most abundant lipids of IAV C59 and their respective rank in IAV C113
Rank IAV C59	Name	log2 normalized peak area	Rank IAV C113
1	PC 16:0_18:1	21.6671	2
2	SM d42:2	21.2479	4
3	SM d34:0	21.0049	15
4	PC 32:0	20.7494	3
5	PC 18:1_18:1	20.7392	11
6	PC 18:0_18:1	20.7009	7
7	SM d34:1	20.6865	1
8	SM d18:1_18:0	20.683	8
9	PC 16:0_16:1	20.5851	6
10	SM d42:1	20.3381	5
11	PC 16:1_18:1	20.0271	13
12	SM d40:1	19.9746	14
13	SM d38:1	19.9552	16
14	PS 18:0_18:1	19.8236	19
15	PC 14:0_16:0	19.633	12
16	PC 16:0_20:1	19.4614	9
17	PC 16:0_18:0	19.3804	10
18	EtherPE 18:1e_18:1	19.368	20
19	PE 18:1_18:1	19.1719	21
20	SM d40:2	19.1528	22

## Sheet: Table S9
Table S9. The top 20 most abundant lipids of IAV C113 and their respective rank in IAV C59
Rank IAV C113	Name	log2 normalized peak area	Rank IAV C59
1	SM d34:1	21.5898	7
2	PC 16:0_18:1	21.5187	1
3	PC 32:0	21.2472	4
4	SM d42:2	21.0399	2
5	SM d42:1	20.9608	10
6	PC 16:0_16:1	20.8604	9
7	PC 18:0_18:1	20.804	6
8	SM d18:1_18:0	20.736	8
9	PC 16:0_20:1	20.6901	16
10	PC 16:0_18:0	20.4067	17
11	PC 18:1_18:1	20.3595	5
12	PC 14:0_16:0	20.2528	15
13	PC 16:1_18:1	20.1399	11
14	SM d40:1	20.0988	12
15	SM d34:0	20.0979	3
16	SM d38:1	19.795	13
17	SM d32:1	19.6067	23
18	PG 18:1_18:1	19.3496	67
19	PS 18:0_18:1	19.1879	14
20	EtherPE 18:1e_18:1	19.0585	18

## Sheet: Table S10
Table S10. Relative quantitative analysis of TGs for infected C59 and C113 cells.
Name	Class	RT (min)	m/z	log2(C113 24 hpi/C59 24 hpi)	FDR-adjusted p 24 hpi	Significant 24 hpi	log2(C113 48 hpi/C59 48 hpi)	FDR-adjusted p 48 hpi	Significant 48 hpi	log2(C113 72 hpi/C59 72 hpi)	FDR-adjusted p 72 hpi	Significant 72 hpi
TG 12:0_14:0_14:0	TG	30.1879	712.646	3.11761	0.0900227	FALSE	-0.556021	0.817397	FALSE	1.0397	0.374273	FALSE
TG 12:0_14:0_16:1	TG	30.4448	738.661	6.44265	8.67931e-05	TRUE	7.73355	0.00407973	TRUE	7.30394	0.000148332	TRUE
TG 13:0_16:1_18:1	TG	32.1403	806.724	9.66746	0.00179396	TRUE	7.92875	0.000603467	TRUE	9.03226	0.000573373	TRUE
TG 14:0_14:0_14:0	TG	31.2689	740.677	6.47924	0.000566715	TRUE	5.43173	0.00219616	TRUE	5.13545	0.000154517	TRUE
TG 14:0_14:0_15:0	TG	31.5794	754.691	1.12589	0.588592	FALSE	1.58237	0.0215687	TRUE	1.86132	0.123851	FALSE
TG 14:0_14:0_16:0	TG	32.2508	768.708	10.5206	0.00130193	TRUE	2.45653	0.000133956	TRUE	3.473	2.48048e-05	TRUE
TG 14:0_14:1_16:1	TG	30.6902	764.677	9.57246	0.00164069	TRUE	8.24858	0.000482952	TRUE	8.96726	0.000509404	TRUE
TG 14:0_15:0_16:0	TG	32.5611	782.723	2.55382	0.0450097	TRUE	4.48696	0.00104744	TRUE	9.19391	0.0010462	TRUE
TG 14:0_15:0_18:1	TG	32.9153	808.739	9.39864	0.000539912	TRUE	9.33334	0.000886686	TRUE	9.93115	0.000126603	TRUE
TG 14:0_15:2_18:1	TG	31.3441	804.708	8.23743	0.00501102	TRUE	7.93997	0.00467903	TRUE	8.06285	0.00383602	TRUE
TG 14:0_16:0_16:0	TG	33.2441	796.739	3.72165	8.41913e-05	TRUE	0.856289	0.683333	FALSE	1.26281	0.000169835	TRUE
TG 14:0_16:0_16:1	TG	32.437	794.724	5.62143	5.88195e-08	TRUE	3.23729	1.27532e-05	TRUE	3.22791	4.30669e-06	TRUE
TG 14:0_16:0_17:0	TG	33.6697	810.754	0.663924	0.588592	FALSE	3.91747	0.363399	FALSE	-1.34721	0.221261	FALSE
TG 14:0_16:0_18:1	TG	33.3988	822.756	4.02029	1.22387e-07	TRUE	1.79254	0.000133956	TRUE	1.19883	0.000167231	TRUE
TG 14:0_16:1_16:1	TG	31.6717	792.708	13.8108	0.00263989	TRUE	4.14841	1.33605e-05	TRUE	4.44236	3.62372e-06	TRUE
TG 14:0_16:1_18:1	TG	32.6263	820.74	5.20598	1.44564e-08	TRUE	2.69176	1.33605e-05	TRUE	2.36079	1.56241e-05	TRUE
TG 14:1_16:1_16:1	TG	30.9384	790.693	11.5299	0.00284154	TRUE	8.63719	0.000813801	TRUE	8.49905	2.02017e-05	TRUE
TG 14:1_16:1_18:1	TG	31.899	818.724	13.5597	0.00554436	TRUE	3.282	2.63039e-05	TRUE	3.94448	3.68462e-05	TRUE
TG 14:1_16:1_18:2	TG	31.3081	816.708	7.77859	0.00132527	TRUE	4.02111	0.00114145	TRUE	5.49679	0.000126603	TRUE
TG 15:0_16:0_18:0	TG	34.4649	838.785	2.52189	0.198915	FALSE	3.59307	0.698114	FALSE	-0.137007	0.894203	FALSE
TG 15:0_16:0_18:1	TG	33.8468	836.77	10.4942	0.00159834	TRUE	7.18664	0.00132376	TRUE	3.82602	1.19183e-06	TRUE
TG 15:0_16:1_18:1	TG	33.0871	834.755	8.97731	0.000540925	TRUE	6.94522	0.000640527	TRUE	4.41734	0.000554396	TRUE
TG 15:2_16:0_18:1	TG	32.3089	832.74	10.3667	0.00198866	TRUE	9.29568	0.00205782	TRUE	10.6696	0.00106273	TRUE
TG 15:2_18:1_18:1	TG	32.4677	858.755	8.55325	0.00169183	TRUE	8.57068	0.000387335	TRUE	10.1502	0.000115998	TRUE
TG 16:0_16:0_18:0	TG	35.0685	852.802	-0.97101	0.01442	TRUE	-1.97921	1.33605e-05	TRUE	-2.38641	0.000148332	TRUE
TG 16:0_16:0_18:1	TG	34.2972	850.787	2.94221	3.32006e-07	TRUE	0.721523	0.0212366	TRUE	0.222377	0.0964253	FALSE
TG 16:0_16:1_18:1	TG	33.5557	848.772	3.22725	1.02555e-06	TRUE	1.22155	0.000387335	TRUE	0.68151	0.00135988	TRUE
TG 16:0_17:0_18:1	TG	34.7239	864.801	11.7341	0.00256857	TRUE	6.09621	0.00114145	TRUE	3.05402	1.56241e-05	TRUE
TG 16:0_18:0_18:0	TG	36.1446	880.833	-2.89302	0.145931	FALSE	-5.91032	0.000457123	TRUE	-0.482325	0.680621	FALSE
TG 16:0_18:0_18:1	TG	35.196	878.818	2.38391	2.92627e-07	TRUE	0.296363	0.916242	FALSE	-0.262273	0.00981236	TRUE
TG 16:0_18:1_18:1	TG	34.4347	876.803	1.81362	3.07253e-06	TRUE	0.617893	0.0714018	FALSE	0.0469498	0.702389	FALSE
TG 16:0_18:1_22:0	TG	37.8589	934.88	5.42553	8.41913e-05	TRUE	3.05424	0.126733	FALSE	3.05243	0.027241	TRUE
TG 16:0_18:1_22:1	TG	36.4793	932.865	3.34875	0.00023776	TRUE	1.32563	0.0234657	TRUE	0.956729	0.0281612	TRUE
TG 16:1_16:1_18:1	TG	32.83	846.756	5.99568	0.000188283	TRUE	2.36711	2.84121e-05	TRUE	2.55129	0.0114268	TRUE
TG 16:1_16:1_18:2	TG	32.2398	844.739	11.8368	0.00132527	TRUE	4.29654	4.64069e-05	TRUE	3.25907	6.68274e-05	TRUE
TG 16:1_17:1_18:1	TG	33.274	860.771	8.67662	0.00132527	TRUE	6.36919	0.00114145	TRUE	4.03176	3.91422e-05	TRUE
TG 16:1_18:1_18:1	TG	33.7289	874.787	3.0696	7.39733e-07	TRUE	0.914181	0.00163082	TRUE	0.426216	0.0153946	TRUE
TG 16:1_18:1_18:2	TG	33.1561	872.771	5.02285	1.22387e-07	TRUE	1.95666	1.27532e-05	TRUE	1.86448	1.56241e-05	TRUE
TG 16:1_18:1_20:3	TG	33.0371	898.786	6.25978	0.00617146	TRUE	9.63263	0.00208219	TRUE	11.1014	0.00161261	TRUE
TG 17:0_18:0_18:1	TG	35.521	892.833	9.39769	0.00238936	TRUE	9.46155	0.00179519	TRUE	7.42235	0.000100299	TRUE
TG 17:0_18:1_18:1	TG	34.8697	890.817	9.64551	9.14553e-05	TRUE	3.42422	0.000106642	TRUE	2.45892	0.000118479	TRUE
TG 17:1_18:1_18:1	TG	34.1429	888.802	11.491	0.00413009	TRUE	3.08045	0.000116922	TRUE	2.24465	0.000301307	TRUE
TG 17:1_18:1_20:2	TG	34.3989	914.816	4.31732	0.0283812	TRUE	7.16246	0.00342673	TRUE	7.10573	0.000115998	TRUE
TG 18:0_18:0_18:1	TG	36.3222	906.849	2.46331	7.6174e-07	TRUE	-0.114375	0.716526	FALSE	0.00884827	0.962203	FALSE
TG 18:0_18:1_18:1	TG	35.3338	904.834	2.11369	2.95454e-05	TRUE	0.456042	0.0554733	FALSE	0.0493459	0.589197	FALSE
TG 18:0_22:0_22:2	TG	40.7204	1021.91	7.54978	0.00601744	TRUE	5.28098	0.00457052	TRUE	3.4658	0.00700626	TRUE
TG 18:1_18:1_18:1	TG	34.5833	902.819	1.45716	2.92627e-07	TRUE	0.556528	0.0639859	FALSE	0.0428667	0.660077	FALSE
TG 18:1_18:1_18:2	TG	34.0225	900.802	3.43884	7.6174e-07	TRUE	1.34603	0.000852684	TRUE	0.601825	0.000558932	TRUE
TG 18:1_18:1_19:1	TG	35.0075	916.833	6.56873	0.000102154	TRUE	4.9262	0.000261108	TRUE	2.80129	2.48048e-05	TRUE
TG 18:1_18:1_20:1	TG	35.4632	930.849	2.93151	2.92627e-07	TRUE	1.7014	2.63039e-05	TRUE	1.19692	0.000290692	TRUE
TG 18:1_18:1_20:2	TG	34.869	928.834	3.01699	8.95927e-07	TRUE	1.75602	0.000482952	TRUE	0.836295	0.00013195	TRUE
TG 18:1_18:1_20:3_a	TG	33.9207	926.817	6.39082	0.000785668	TRUE	8.25365	4.1338e-05	TRUE	7.77111	6.19945e-05	TRUE
TG 18:1_18:1_20:3_b	TG	34.3154	926.817	8.53072	0.00207371	TRUE	0.808731	0.00564678	TRUE	2.91822	0.0767096	FALSE
TG 18:1_18:1_22:1	TG	36.6586	958.881	5.99595	0.013746	TRUE	2.21233	0.000268657	TRUE	2.17489	0.000115998	TRUE
TG 18:1_18:2_18:2	TG	33.4652	898.786	8.98668	0.00448835	TRUE	1.26781	0.000457123	TRUE	1.68486	0.277632	FALSE
TG 18:1_20:2_20:2	TG	35.1314	954.848	6.64497	0.00182225	TRUE	1.84154	0.000293412	TRUE	1.05955	0.000126603	TRUE
TG 18:1_20:2_22:2	TG	36.089	982.879	1.48158	0.500655	FALSE	-1.01775	0.0192296	TRUE	6.74583	0.00258897	TRUE
TG 18:1_22:0_22:2	TG	39.7986	1014.94	7.8574	0.00134147	TRUE	7.49812	0.00376433	TRUE	6.93443	0.00145795	TRUE
TG 20:1_22:0_22:2	TG	40.8075	1047.93	6.67453	0.00787262	TRUE	6.26304	0.010163	TRUE	3.20475	0.0010462	TRUE
TG 40:2	TG	27.7499	713.57	0.00195589	0.998633	FALSE	0.776301	0.682956	FALSE	1.30904	0.39955	FALSE
TG 42:2	TG	29.3214	741.601	6.95951	0.000907647	TRUE	-1.69939	0.916242	FALSE	0.572283	0.842259	FALSE
TG 44:1	TG	31.4677	766.693	9.84645	0.000214673	TRUE	4.23442	1.78771e-05	TRUE	6.05266	2.30825e-05	TRUE
TG 44:3	TG	29.8081	767.616	4.56394	0.0468765	TRUE	-1.29914	0.916242	FALSE	1.06861	0.29195	FALSE
TG 45:1	TG	31.936	780.708	5.81786	0.00116494	TRUE	6.62593	0.00132376	TRUE	6.86057	7.4149e-05	TRUE
TG 45:2	TG	31.1628	783.648	3.97908	0.0251462	TRUE	5.44073	0.00874183	TRUE	6.27414	0.0197765	TRUE
TG 45:3	TG	30.2859	776.677	6.39072	0.0083745	TRUE	0.894367	0.000640527	TRUE	5.48109	0.0247229	TRUE
TG 48:0	TG	34.1669	824.77	1.08878	0.000748698	TRUE	-0.508521	4.02813e-05	TRUE	-0.896189	0.000167231	TRUE
TG 49:4	TG	31.5255	830.724	8.24801	0.00601744	TRUE	7.54147	0.000178755	TRUE	10.6212	0.000954723	TRUE
TG 51:2	TG	33.9942	862.786	9.76432	0.000188912	TRUE	4.02048	2.04565e-05	TRUE	3.19125	1.19183e-06	TRUE
TG 52:5_a	TG	32.1248	870.755	0.834423	0.415545	FALSE	1.44962	0.00114145	TRUE	5.33524	0.000509404	TRUE
TG 52:5_b	TG	32.5835	870.754	5.10179	0.0039044	TRUE	3.49452	2.04565e-05	TRUE	5.27407	0.00175236	TRUE
TG 58:2	TG	37.9706	965.851	8.0559	0.00148886	TRUE	5.86442	0.00158124	TRUE	5.20539	0.000126603	TRUE
TG 58:4	TG	35.7659	956.865	5.98466	0.00186695	TRUE	2.01403	0.000177879	TRUE	1.92155	2.26322e-05	TRUE
TG 60:1	TG	40.6527	995.899	-1.30751	0.274119	FALSE	-0.693117	0.613798	FALSE	0.255439	0.828846	FALSE
TG 60:2	TG	39.6886	988.927	9.40497	0.000785668	TRUE	5.10656	0.0289805	TRUE	3.76698	0.00434893	TRUE
TG 60:3	TG	38.169	986.912	8.2045	0.000486347	TRUE	3.3753	0.010163	TRUE	2.55001	1.97492e-05	TRUE
TG 60:4	TG	37.0818	984.896	7.97298	0.00839395	TRUE	5.94413	0.00214384	TRUE	6.04533	2.18756e-05	TRUE

[truncated: 1 more sheets: Table S11]
